# Supplementary material for: [5,5′-Dihydr­oxy-2,2′-[o-phenyl­enebis(nitrilo­methyl­idyne)]diphenolato}copper(II) methanol disolvate
Source: Acta Crystallogr Sect E Struct Rep Online. 2009 Dec 19;66(Pt 1):m77. doi: 10.1107/S1600536809053720 (PMC2980178; doi:10.1107/S1600536809053720)
Supplement: Supplementary file 1 [file e-66-00m77-sup1.cif]

##############################################################################
###                                                                        ###
###        Electronic paper (Acta Crystallographica Section E)             ###
###                                                                        ###
##############################################################################
#                                                                            #
# This CIF contains the data in a paper accepted for publication in Acta     #
# Crystallographica Section E. It conforms to the requirements of Notes      #
# for Authors for Section E, and has been peer reviewed under the auspices   #
# of the IUCr Commission on Journals.                                        #
#                                                                            #
# Full details of the Crystallographic Information File format               #
# are given in the paper "The Crystallographic Information File (CIF):       #
# a New Standard Archive File for Crystallography" by S. R. Hall, F. H.      #
# Allen and I. D. Brown [Acta Cryst. (1991), A47, 655-685].                  #
#                                                                            #
# The current version of the core CIF dictionary is obtainable from          #
# ftp://ftp.iucr.org/pub/cif_core.dic. The current version number is 2.4.    #
#                                                                            #
# Software is freely available for graphical display of the structure(s) in  #
# this CIF.  For information consult the CIF home page http://www.iucr.org/  #
# cif/home.html                                                              #
#                                                                            #
# This file may be used for bona fide research purposes within the           #
# scientific community so long as proper attribution is given to the journal # 
# article from which it was obtained.                                        #
#                                                                            #
##############################################################################
                                             
data_I
_audit_creation_method     SHELXL-97
_chemical_name_systematic
;
[5,5'-Dihydroxy-2,2'-[<i>o</i>-
phenylenebis(nitrilomethylidyne)]diphenolato}copper(II) methanol disolvate
;
_chemical_name_common     ?
_chemical_formula_moiety     'C20 H14 N2 Cu O4, 2(C H4 O)'
_chemical_formula_sum     'C22 H22 Cu N2 O6'
_chemical_formula_iupac     '[Cu (C20 H14 N2 O4)], 2C H4 O'
_chemical_formula_weight     473.96
_chemical_melting_point     ?
_symmetry_cell_setting     'Triclinic'
_symmetry_space_group_name_H-M     'P-1   '
loop_
    _symmetry_equiv_pos_as_xyz
    'x, y, z'
    '-x, -y, -z'
_cell_length_a     7.9520(17)
_cell_length_b     11.066(2)
_cell_length_c     11.870(2)
_cell_angle_alpha     91.796(2)
_cell_angle_beta     94.604(3)
_cell_angle_gamma     94.241(3)
_cell_volume     1037.6(4)
_cell_formula_units_Z     2
_cell_measurement_reflns_used     2490
_cell_measurement_theta_min     2.478
_cell_measurement_theta_max     26.422
_cell_measurement_temperature     293(2)
_exptl_crystal_description     block
_exptl_crystal_colour     red
_exptl_crystal_size_max     0.53
_exptl_crystal_size_mid     0.48
_exptl_crystal_size_min     0.21
_exptl_crystal_density_diffrn     1.517
_exptl_crystal_density_meas     ?
_exptl_crystal_density_method     'not measured'
_exptl_crystal_F_000     490
_exptl_absorpt_coefficient_mu     1.095
_exptl_absorpt_correction_type     multi-scan
_exptl_absorpt_process_details     '(SADABS; Sheldrick, 1996)'
_exptl_absorpt_correction_T_min     0.5945
_exptl_absorpt_correction_T_max     0.8026
_exptl_special_details
;
;
_diffrn_ambient_temperature     293(2)
_diffrn_radiation_type     MoK\a
_diffrn_radiation_wavelength     0.71073
_diffrn_radiation_source     'fine-focus sealed tube'
_diffrn_radiation_monochromator     graphite
_diffrn_measurement_device_type     'Bruker SMART 1000 CCD area-detector'
_diffrn_measurement_method     'phi and omega scans'
_diffrn_detector_area_resol_mean     ?
_diffrn_reflns_number     5360
_diffrn_reflns_av_R_equivalents     0.0274
_diffrn_reflns_av_sigmaI/netI     0.0491
_diffrn_reflns_theta_min     1.72
_diffrn_reflns_theta_max     25.01
_diffrn_reflns_theta_full     25.01
_diffrn_measured_fraction_theta_max     0.981
_diffrn_measured_fraction_theta_full     0.981
_diffrn_reflns_limit_h_min     -9
_diffrn_reflns_limit_h_max     9
_diffrn_reflns_limit_k_min     -12
_diffrn_reflns_limit_k_max     13
_diffrn_reflns_limit_l_min     -14
_diffrn_reflns_limit_l_max     10
_diffrn_standards_number     ?
_diffrn_standards_interval_count     ?
_diffrn_standards_interval_time     ?
_diffrn_standards_decay_%     ?
_reflns_number_total     3592
_reflns_number_gt     2873
_reflns_threshold_expression     I>2sigma(I)
_refine_ls_structure_factor_coef     Fsqd
_refine_ls_matrix_type     full
_refine_ls_R_factor_all     0.0526
_refine_ls_R_factor_gt     0.0366
_refine_ls_wR_factor_gt     0.0873
_refine_ls_wR_factor_ref     0.0988
_refine_ls_goodness_of_fit_ref     1.000
_refine_ls_restrained_S_all     1.000
_refine_ls_number_reflns     3592
_refine_ls_number_parameters     280
_refine_ls_number_restraints     0
_refine_ls_hydrogen_treatment     constr
_refine_ls_weighting_scheme     calc
_refine_ls_weighting_details
         'calc w=1/[\s^2^(Fo^2^)+(0.0446P)^2^+0.5623P] where P=(Fo^2^+2Fc^2^)/3'
_atom_sites_solution_hydrogens     geom
_atom_sites_solution_primary     direct
_atom_sites_solution_secondary     difmap
_refine_ls_shift/su_max     0.000
_refine_ls_shift/su_mean     0.000
_refine_diff_density_max     0.461
_refine_diff_density_min     -0.356
_refine_ls_extinction_method     none
_refine_ls_extinction_coef     ?
loop_
    _atom_type_symbol
    _atom_type_description
    _atom_type_scat_dispersion_real
    _atom_type_scat_dispersion_imag
    _atom_type_scat_source
    'C' 'C' 0.0033 0.0016
                         'International Tables Vol C Tables 4.2.6.8 and 6.1.1.4'
    'H' 'H' 0.0000 0.0000
                         'International Tables Vol C Tables 4.2.6.8 and 6.1.1.4'
    'N' 'N' 0.0061 0.0033
                         'International Tables Vol C Tables 4.2.6.8 and 6.1.1.4'
    'O' 'O' 0.0106 0.0060
                         'International Tables Vol C Tables 4.2.6.8 and 6.1.1.4'
    'Cu' 'Cu' 0.3201 1.2651
                         'International Tables Vol C Tables 4.2.6.8 and 6.1.1.4'
_computing_data_collection     'SMART (Siemens, 1996)'
_computing_cell_refinement     'SAINT (Siemens, 1996)'
_computing_data_reduction     'SAINT (Siemens, 1996)'
_computing_structure_solution     'SHELXS97 (Sheldrick, 2008)'
_computing_structure_refinement     'SHELXL97 (Sheldrick, 2008)'
_computing_molecular_graphics     'SHELXTL (Sheldrick, 2008)'
_computing_publication_material     'SHELXTL (Sheldrick, 2008)'
loop_
    _atom_site_type_symbol
    _atom_site_label
    _atom_site_fract_x
    _atom_site_fract_y
    _atom_site_fract_z
    _atom_site_U_iso_or_equiv
    _atom_site_adp_type
    _atom_site_calc_flag
    _atom_site_refinement_flags
    _atom_site_occupancy
    _atom_site_disorder_assembly
    _atom_site_disorder_group
    Cu Cu1 0.84950(4) 0.91865(3) 0.07516(3) 0.03348(14) Uani d . 1 . .
    N N1 0.7711(3) 0.9467(2) -0.07955(19) 0.0322(5) Uani d . 1 . .
    N N2 0.9482(3) 0.7807(2) 0.00880(19) 0.0317(5) Uani d . 1 . .
    O O1 0.7530(2) 1.05584(16) 0.13697(16) 0.0356(5) Uani d . 1 . .
    O O2 0.4653(3) 1.41526(18) 0.14493(19) 0.0522(6) Uani d . 1 . .
    H H2 0.4991 1.4142 0.2120 0.078 Uiso calc R 1 . .
    O O3 0.9320(3) 0.89012(18) 0.22501(16) 0.0433(5) Uani d . 1 . .
    O O4 1.2805(4) 0.7377(2) 0.52128(19) 0.0724(8) Uani d . 1 . .
    H H4 1.2474 0.7960 0.5551 0.109 Uiso calc R 1 . .
    O O5 0.6076(4) 0.4576(2) 0.3584(2) 0.0780(8) Uani d . 1 . .
    H H5 0.6454 0.4010 0.3927 0.117 Uiso calc R 1 . .
    O O6 0.7454(6) 1.0573(3) 0.3705(3) 0.1286(17) Uani d . 1 . .
    H H6 0.8050 1.0433 0.3191 0.193 Uiso calc R 1 . .
    C C1 0.8192(4) 0.8588(3) -0.1582(2) 0.0374(7) Uani d . 1 . .
    C C2 0.9139(4) 0.7681(3) -0.1106(3) 0.0373(7) Uani d . 1 . .
    C C3 0.9676(4) 0.6789(3) -0.1807(3) 0.0455(8) Uani d . 1 . .
    H H3 1.0314 0.6191 -0.1498 0.055 Uiso calc R 1 . .
    C C4 0.9275(5) 0.6780(3) -0.2961(3) 0.0581(9) Uani d . 1 . .
    H H4A 0.9624 0.6170 -0.3425 0.070 Uiso calc R 1 . .
    C C5 0.8358(6) 0.7674(3) -0.3423(3) 0.0670(11) Uani d . 1 . .
    H H5A 0.8101 0.7672 -0.4201 0.080 Uiso calc R 1 . .
    C C6 0.7815(5) 0.8574(3) -0.2742(3) 0.0561(9) Uani d . 1 . .
    H H6A 0.7193 0.9174 -0.3063 0.067 Uiso calc R 1 . .
    C C7 0.6728(4) 1.0312(3) -0.1095(2) 0.0351(7) Uani d . 1 . .
    H H7 0.6340 1.0315 -0.1855 0.042 Uiso calc R 1 . .
    C C8 0.6194(3) 1.1225(2) -0.0376(2) 0.0318(6) Uani d . 1 . .
    C C9 0.6652(3) 1.1344(2) 0.0815(2) 0.0314(6) Uani d . 1 . .
    C C10 0.6127(4) 1.2337(2) 0.1415(3) 0.0366(7) Uani d . 1 . .
    H H10 0.6430 1.2431 0.2188 0.044 Uiso calc R 1 . .
    C C11 0.5170(4) 1.3183(3) 0.0890(3) 0.0378(7) Uani d . 1 . .
    C C12 0.4682(4) 1.3056(3) -0.0271(3) 0.0436(8) Uani d . 1 . .
    H H12 0.4022 1.3618 -0.0624 0.052 Uiso calc R 1 . .
    C C13 0.5181(4) 1.2108(3) -0.0873(3) 0.0395(7) Uani d . 1 . .
    H H13 0.4849 1.2029 -0.1643 0.047 Uiso calc R 1 . .
    C C14 1.0398(4) 0.7072(2) 0.0662(2) 0.0357(7) Uani d . 1 . .
    H H14 1.0792 0.6432 0.0259 0.043 Uiso calc R 1 . .
    C C15 1.0849(4) 0.7158(2) 0.1845(2) 0.0361(7) Uani d . 1 . .
    C C16 1.0355(4) 0.8091(2) 0.2577(2) 0.0356(7) Uani d . 1 . .
    C C17 1.1031(4) 0.8149(3) 0.3713(3) 0.0444(8) Uani d . 1 . .
    H H17 1.0741 0.8761 0.4198 0.053 Uiso calc R 1 . .
    C C18 1.2108(4) 0.7320(3) 0.4118(3) 0.0487(8) Uani d . 1 . .
    C C19 1.2564(4) 0.6381(3) 0.3410(3) 0.0500(8) Uani d . 1 . .
    H H19 1.3279 0.5813 0.3690 0.060 Uiso calc R 1 . .
    C C20 1.1945(4) 0.6318(3) 0.2312(3) 0.0438(8) Uani d . 1 . .
    H H20 1.2253 0.5696 0.1844 0.053 Uiso calc R 1 . .
    C C21 0.7229(7) 0.5589(4) 0.3737(5) 0.1056(17) Uani d . 1 . .
    H H21A 0.7013 0.6045 0.4404 0.158 Uiso calc R 1 . .
    H H21B 0.7110 0.6087 0.3092 0.158 Uiso calc R 1 . .
    H H21C 0.8358 0.5332 0.3820 0.158 Uiso calc R 1 . .
    C C22 0.6689(6) 0.9506(5) 0.4033(4) 0.0857(14) Uani d . 1 . .
    H H22A 0.6713 0.9513 0.4843 0.129 Uiso calc R 1 . .
    H H22B 0.7282 0.8840 0.3772 0.129 Uiso calc R 1 . .
    H H22C 0.5537 0.9418 0.3714 0.129 Uiso calc R 1 . .
loop_
    _atom_site_aniso_label
    _atom_site_aniso_U_11
    _atom_site_aniso_U_22
    _atom_site_aniso_U_33
    _atom_site_aniso_U_12
    _atom_site_aniso_U_13
    _atom_site_aniso_U_23
    Cu1 0.0365(2) 0.0294(2) 0.0349(2) 0.00663(14) 0.00252(14) -0.00080(14)
    N1 0.0339(13) 0.0275(12) 0.0353(13) 0.0012(10) 0.0054(10) -0.0027(10)
    N2 0.0280(12) 0.0304(12) 0.0360(13) -0.0005(10) 0.0034(10) -0.0040(10)
    O1 0.0411(11) 0.0303(10) 0.0356(11) 0.0106(9) -0.0022(9) 0.0002(8)
    O2 0.0675(15) 0.0326(12) 0.0578(14) 0.0219(11) -0.0016(11) -0.0014(10)
    O3 0.0554(14) 0.0415(12) 0.0356(11) 0.0245(10) 0.0028(10) -0.0013(9)
    O4 0.111(2) 0.0646(17) 0.0450(14) 0.0490(16) -0.0096(14) 0.0024(12)
    O5 0.113(2) 0.0505(16) 0.0681(17) 0.0266(16) -0.0249(16) -0.0026(13)
    O6 0.272(5) 0.072(2) 0.0547(19) 0.053(3) 0.061(3) -0.0016(16)
    C1 0.0372(16) 0.0361(16) 0.0380(17) -0.0040(13) 0.0053(13) -0.0033(13)
    C2 0.0354(16) 0.0331(15) 0.0423(17) -0.0042(13) 0.0070(13) -0.0082(13)
    C3 0.0447(19) 0.0407(18) 0.050(2) 0.0028(14) 0.0047(15) -0.0109(15)
    C4 0.073(3) 0.051(2) 0.051(2) 0.0060(18) 0.0110(18) -0.0194(17)
    C5 0.101(3) 0.065(2) 0.0360(19) 0.018(2) 0.0022(19) -0.0094(17)
    C6 0.080(3) 0.050(2) 0.0397(19) 0.0174(18) 0.0036(17) -0.0033(16)
    C7 0.0366(16) 0.0346(16) 0.0330(16) -0.0040(13) 0.0020(13) 0.0027(13)
    C8 0.0290(15) 0.0286(14) 0.0373(16) -0.0023(12) 0.0026(12) 0.0047(12)
    C9 0.0265(14) 0.0266(14) 0.0402(16) -0.0030(11) 0.0006(12) 0.0020(12)
    C10 0.0374(17) 0.0301(15) 0.0416(17) 0.0024(12) -0.0008(13) 0.0009(13)
    C11 0.0348(16) 0.0283(15) 0.0498(18) 0.0011(12) 0.0006(14) 0.0046(13)
    C12 0.0433(18) 0.0337(16) 0.055(2) 0.0091(14) 0.0009(15) 0.0154(15)
    C13 0.0403(17) 0.0387(17) 0.0388(16) -0.0007(14) -0.0011(13) 0.0100(14)
    C14 0.0351(16) 0.0257(14) 0.0468(18) 0.0017(12) 0.0097(13) -0.0053(13)
    C15 0.0395(17) 0.0271(15) 0.0429(17) 0.0043(12) 0.0090(13) 0.0015(13)
    C16 0.0384(17) 0.0306(15) 0.0394(16) 0.0071(13) 0.0079(13) 0.0042(13)
    C17 0.058(2) 0.0395(17) 0.0384(17) 0.0193(15) 0.0086(15) 0.0000(14)
    C18 0.060(2) 0.0445(18) 0.0445(19) 0.0187(16) 0.0029(16) 0.0093(15)
    C19 0.062(2) 0.0371(17) 0.055(2) 0.0244(16) 0.0060(17) 0.0118(15)
    C20 0.052(2) 0.0307(16) 0.0510(19) 0.0140(14) 0.0117(16) 0.0022(14)
    C21 0.113(4) 0.073(3) 0.125(4) 0.007(3) -0.021(3) -0.008(3)
    C22 0.093(3) 0.116(4) 0.055(3) 0.039(3) 0.016(2) 0.007(3)
loop_
    _geom_bond_atom_site_label_1
    _geom_bond_atom_site_label_2
    _geom_bond_site_symmetry_2
    _geom_bond_distance
    _geom_bond_publ_flag
    Cu1 O3 . 1.890(2) ?
    Cu1 O1 . 1.9038(19) ?
    Cu1 N1 . 1.933(2) ?
    Cu1 N2 . 1.941(2) ?
    N1 C7 . 1.303(4) ?
    N1 C1 . 1.421(4) ?
    N2 C14 . 1.303(3) ?
    N2 C2 . 1.422(4) ?
    O1 C9 . 1.315(3) ?
    O2 C11 . 1.351(4) ?
    O2 H2 . 0.8200 ?
    O3 C16 . 1.308(3) ?
    O4 C18 . 1.368(4) ?
    O4 H4 . 0.8200 ?
    O5 C21 . 1.392(5) ?
    O5 H5 . 0.8200 ?
    O6 C22 . 1.369(6) ?
    O6 H6 . 0.8200 ?
    C1 C6 . 1.385(4) ?
    C1 C2 . 1.405(4) ?
    C2 C3 . 1.385(4) ?
    C3 C4 . 1.381(5) ?
    C3 H3 . 0.9300 ?
    C4 C5 . 1.374(5) ?
    C4 H4A . 0.9300 ?
    C5 C6 . 1.378(5) ?
    C5 H5A . 0.9300 ?
    C6 H6A . 0.9300 ?
    C7 C8 . 1.412(4) ?
    C7 H7 . 0.9300 ?
    C8 C13 . 1.425(4) ?
    C8 C9 . 1.430(4) ?
    C9 C10 . 1.398(4) ?
    C10 C11 . 1.382(4) ?
    C10 H10 . 0.9300 ?
    C11 C12 . 1.401(4) ?
    C12 C13 . 1.352(4) ?
    C12 H12 . 0.9300 ?
    C13 H13 . 0.9300 ?
    C14 C15 . 1.420(4) ?
    C14 H14 . 0.9300 ?
    C15 C20 . 1.416(4) ?
    C15 C16 . 1.426(4) ?
    C16 C17 . 1.408(4) ?
    C17 C18 . 1.373(4) ?
    C17 H17 . 0.9300 ?
    C18 C19 . 1.402(4) ?
    C19 C20 . 1.354(5) ?
    C19 H19 . 0.9300 ?
    C20 H20 . 0.9300 ?
    C21 H21A . 0.9600 ?
    C21 H21B . 0.9600 ?
    C21 H21C . 0.9600 ?
    C22 H22A . 0.9600 ?
    C22 H22B . 0.9600 ?
    C22 H22C . 0.9600 ?
loop_
    _geom_contact_atom_site_label_1
    _geom_contact_atom_site_label_2
    _geom_contact_distance
    _geom_contact_site_symmetry_1
    _geom_contact_site_symmetry_2
    _geom_contact_publ_flag
    C7 C9 3.185(4) . 2_675 n
    C8 C14 3.232(4) . 2_775 n
loop_
    _geom_angle_atom_site_label_1
    _geom_angle_atom_site_label_2
    _geom_angle_atom_site_label_3
    _geom_angle_site_symmetry_1
    _geom_angle_site_symmetry_3
    _geom_angle
    _geom_angle_publ_flag
    O3 Cu1 O1 . . 86.42(8) ?
    O3 Cu1 N1 . . 178.39(9) ?
    O1 Cu1 N1 . . 94.78(9) ?
    O3 Cu1 N2 . . 94.77(9) ?
    O1 Cu1 N2 . . 178.65(9) ?
    N1 Cu1 N2 . . 84.02(9) ?
    C7 N1 C1 . . 122.4(2) ?
    C7 N1 Cu1 . . 124.2(2) ?
    C1 N1 Cu1 . . 113.23(18) ?
    C14 N2 C2 . . 122.5(2) ?
    C14 N2 Cu1 . . 124.2(2) ?
    C2 N2 Cu1 . . 113.32(18) ?
    C9 O1 Cu1 . . 127.17(18) ?
    C11 O2 H2 . . 109.5 ?
    C16 O3 Cu1 . . 127.11(18) ?
    C18 O4 H4 . . 109.5 ?
    C21 O5 H5 . . 109.5 ?
    C22 O6 H6 . . 109.5 ?
    C6 C1 C2 . . 119.5(3) ?
    C6 C1 N1 . . 125.5(3) ?
    C2 C1 N1 . . 115.1(2) ?
    C3 C2 C1 . . 119.2(3) ?
    C3 C2 N2 . . 126.4(3) ?
    C1 C2 N2 . . 114.4(2) ?
    C4 C3 C2 . . 120.7(3) ?
    C4 C3 H3 . . 119.7 ?
    C2 C3 H3 . . 119.7 ?
    C5 C4 C3 . . 119.8(3) ?
    C5 C4 H4A . . 120.1 ?
    C3 C4 H4A . . 120.1 ?
    C4 C5 C6 . . 120.5(3) ?
    C4 C5 H5A . . 119.7 ?
    C6 C5 H5A . . 119.7 ?
    C5 C6 C1 . . 120.3(3) ?
    C5 C6 H6A . . 119.9 ?
    C1 C6 H6A . . 119.9 ?
    N1 C7 C8 . . 126.3(3) ?
    N1 C7 H7 . . 116.9 ?
    C8 C7 H7 . . 116.9 ?
    C7 C8 C13 . . 118.0(3) ?
    C7 C8 C9 . . 124.3(3) ?
    C13 C8 C9 . . 117.7(3) ?
    O1 C9 C10 . . 118.7(3) ?
    O1 C9 C8 . . 123.0(3) ?
    C10 C9 C8 . . 118.4(2) ?
    C11 C10 C9 . . 121.7(3) ?
    C11 C10 H10 . . 119.2 ?
    C9 C10 H10 . . 119.2 ?
    O2 C11 C10 . . 122.8(3) ?
    O2 C11 C12 . . 116.9(3) ?
    C10 C11 C12 . . 120.3(3) ?
    C13 C12 C11 . . 119.2(3) ?
    C13 C12 H12 . . 120.4 ?
    C11 C12 H12 . . 120.4 ?
    C12 C13 C8 . . 122.7(3) ?
    C12 C13 H13 . . 118.7 ?
    C8 C13 H13 . . 118.7 ?
    N2 C14 C15 . . 126.1(3) ?
    N2 C14 H14 . . 117.0 ?
    C15 C14 H14 . . 117.0 ?
    C20 C15 C14 . . 118.0(3) ?
    C20 C15 C16 . . 118.1(3) ?
    C14 C15 C16 . . 123.7(3) ?
    O3 C16 C17 . . 118.3(3) ?
    O3 C16 C15 . . 123.7(3) ?
    C17 C16 C15 . . 118.1(3) ?
    C18 C17 C16 . . 121.4(3) ?
    C18 C17 H17 . . 119.3 ?
    C16 C17 H17 . . 119.3 ?
    O4 C18 C17 . . 122.2(3) ?
    O4 C18 C19 . . 117.1(3) ?
    C17 C18 C19 . . 120.7(3) ?
    C20 C19 C18 . . 118.8(3) ?
    C20 C19 H19 . . 120.6 ?
    C18 C19 H19 . . 120.6 ?
    C19 C20 C15 . . 122.8(3) ?
    C19 C20 H20 . . 118.6 ?
    C15 C20 H20 . . 118.6 ?
    O5 C21 H21A . . 109.5 ?
    O5 C21 H21B . . 109.5 ?
    H21A C21 H21B . . 109.5 ?
    O5 C21 H21C . . 109.5 ?
    H21A C21 H21C . . 109.5 ?
    H21B C21 H21C . . 109.5 ?
    O6 C22 H22A . . 109.5 ?
    O6 C22 H22B . . 109.5 ?
    H22A C22 H22B . . 109.5 ?
    O6 C22 H22C . . 109.5 ?
    H22A C22 H22C . . 109.5 ?
    H22B C22 H22C . . 109.5 ?
loop_
    _geom_torsion_atom_site_label_1
    _geom_torsion_atom_site_label_2
    _geom_torsion_atom_site_label_3
    _geom_torsion_atom_site_label_4
    _geom_torsion_site_symmetry_1
    _geom_torsion_site_symmetry_2
    _geom_torsion_site_symmetry_3
    _geom_torsion_site_symmetry_4
    _geom_torsion
    _geom_torsion_publ_flag
    O3 Cu1 N1 C7 . . . . -144(3) ?
    O1 Cu1 N1 C7 . . . . -5.2(2) ?
    N2 Cu1 N1 C7 . . . . 175.4(2) ?
    O3 Cu1 N1 C1 . . . . 42(3) ?
    O1 Cu1 N1 C1 . . . . -179.98(18) ?
    N2 Cu1 N1 C1 . . . . 0.65(18) ?
    O3 Cu1 N2 C14 . . . . -1.3(2) ?
    O1 Cu1 N2 C14 . . . . 150(4) ?
    N1 Cu1 N2 C14 . . . . 177.7(2) ?
    O3 Cu1 N2 C2 . . . . 179.91(18) ?
    O1 Cu1 N2 C2 . . . . -28(4) ?
    N1 Cu1 N2 C2 . . . . -1.15(18) ?
    O3 Cu1 O1 C9 . . . . 179.2(2) ?
    N1 Cu1 O1 C9 . . . . 0.3(2) ?
    N2 Cu1 O1 C9 . . . . 27(4) ?
    O1 Cu1 O3 C16 . . . . -172.9(2) ?
    N1 Cu1 O3 C16 . . . . -34(3) ?
    N2 Cu1 O3 C16 . . . . 6.5(2) ?
    C7 N1 C1 C6 . . . . 5.7(5) ?
    Cu1 N1 C1 C6 . . . . -179.4(3) ?
    C7 N1 C1 C2 . . . . -174.9(2) ?
    Cu1 N1 C1 C2 . . . . 0.0(3) ?
    C6 C1 C2 C3 . . . . -0.1(4) ?
    N1 C1 C2 C3 . . . . -179.5(2) ?
    C6 C1 C2 N2 . . . . 178.5(3) ?
    N1 C1 C2 N2 . . . . -0.9(4) ?
    C14 N2 C2 C3 . . . . 1.0(4) ?
    Cu1 N2 C2 C3 . . . . 179.9(2) ?
    C14 N2 C2 C1 . . . . -177.4(2) ?
    Cu1 N2 C2 C1 . . . . 1.4(3) ?
    C1 C2 C3 C4 . . . . -0.7(5) ?
    N2 C2 C3 C4 . . . . -179.0(3) ?
    C2 C3 C4 C5 . . . . 1.1(5) ?
    C3 C4 C5 C6 . . . . -0.9(6) ?
    C4 C5 C6 C1 . . . . 0.1(6) ?
    C2 C1 C6 C5 . . . . 0.3(5) ?
    N1 C1 C6 C5 . . . . 179.7(3) ?
    C1 N1 C7 C8 . . . . -179.6(2) ?
    Cu1 N1 C7 C8 . . . . 6.1(4) ?
    N1 C7 C8 C13 . . . . 177.0(3) ?
    N1 C7 C8 C9 . . . . -0.8(4) ?
    Cu1 O1 C9 C10 . . . . -176.41(18) ?
    Cu1 O1 C9 C8 . . . . 4.1(4) ?
    C7 C8 C9 O1 . . . . -4.7(4) ?
    C13 C8 C9 O1 . . . . 177.5(2) ?
    C7 C8 C9 C10 . . . . 175.8(3) ?
    C13 C8 C9 C10 . . . . -2.0(4) ?
    O1 C9 C10 C11 . . . . -178.6(2) ?
    C8 C9 C10 C11 . . . . 0.9(4) ?
    C9 C10 C11 O2 . . . . -179.7(3) ?
    C9 C10 C11 C12 . . . . 0.7(4) ?
    O2 C11 C12 C13 . . . . 179.3(3) ?
    C10 C11 C12 C13 . . . . -1.0(4) ?
    C11 C12 C13 C8 . . . . -0.2(5) ?
    C7 C8 C13 C12 . . . . -176.3(3) ?
    C9 C8 C13 C12 . . . . 1.7(4) ?
    C2 N2 C14 C15 . . . . 177.7(3) ?
    Cu1 N2 C14 C15 . . . . -1.1(4) ?
    N2 C14 C15 C20 . . . . -176.1(3) ?
    N2 C14 C15 C16 . . . . -0.5(5) ?
    Cu1 O3 C16 C17 . . . . 170.0(2) ?
    Cu1 O3 C16 C15 . . . . -9.4(4) ?
    C20 C15 C16 O3 . . . . -178.4(3) ?
    C14 C15 C16 O3 . . . . 6.0(5) ?
    C20 C15 C16 C17 . . . . 2.1(4) ?
    C14 C15 C16 C17 . . . . -173.5(3) ?
    O3 C16 C17 C18 . . . . 179.2(3) ?
    C15 C16 C17 C18 . . . . -1.3(5) ?
    C16 C17 C18 O4 . . . . 178.6(3) ?
    C16 C17 C18 C19 . . . . -0.3(5) ?
    O4 C18 C19 C20 . . . . -177.8(3) ?
    C17 C18 C19 C20 . . . . 1.1(5) ?
    C18 C19 C20 C15 . . . . -0.2(5) ?
    C14 C15 C20 C19 . . . . 174.4(3) ?
    C16 C15 C20 C19 . . . . -1.4(5) ?
loop_
    _geom_hbond_atom_site_label_D
    _geom_hbond_atom_site_label_H
    _geom_hbond_atom_site_label_A
    _geom_hbond_site_symmetry_A
    _geom_hbond_distance_DH
    _geom_hbond_distance_HA
    _geom_hbond_distance_DA
    _geom_hbond_angle_DHA
    O2 H2 O5 1_565 0.82 1.91 2.704(3) 163.0
    O4 H4 O6 2_776 0.82 1.82 2.602(4) 159.2
    O5 H5 O4 2_766 0.82 1.97 2.788(3) 175.8
    O6 H6 O1 . 0.82 2.18 2.777(3) 129.9
    O6 H6 O3 . 0.82 2.34 3.037(4) 143.9
data_global
_journal_date_recd_electronic     2009-11-26
_journal_date_accepted     2009-12-14
_journal_name_full     'Acta Crystallographica, Section E'
_journal_year     2010
_journal_volume     66
_journal_issue      1
_journal_page_first     m77
_journal_page_last     m77
_journal_paper_category     QM
_journal_coeditor_code     CV2670
_publ_contact_author_name     'Prof. Meiju Niu'
_publ_contact_author_address
;
  College of Chemistry and Chemical Engineering
  Liaocheng University
  Shandong 252059
  People's Republic of China.
;
_publ_contact_author_email     niumeiju@163.com
_publ_contact_author_fax     '86 635 8239121'
_publ_contact_author_phone     '86 635 8230615'
_publ_section_title
;\
[5,5'-Dihydroxy-2,2'-[<i>o</i>-phenylenebis(nitrilomethylidyne)]diphenolato}\
copper(II) methanol disolvate
;
loop_
    _publ_author_name
    _publ_author_address
    'Meiju Niu'
;
 College of Chemistry and Chemical Engineering
 Liaocheng University
 Shandong 252059
 People's Republic of China
;
    'Shumei Fan'
;
 Dongchang College Liaocheng University
 Shandong 252000
 People's Republic of China
;
    'Kai Liu'
;
 College of Chemistry and Chemical Engineering
 Liaocheng University
 Shandong 252059
 People's Republic of China
;
    'Zhiqiang Cao'
;
 College of Chemistry and Chemical Engineering
 Liaocheng University
 Shandong 252059
 People's Republic of China
;
    'Daqi Wang'
;
  College of Chemistry and Chemical Engineering
  Liaocheng University
  Shandong 252059
  People's Republic of China
;
