# Supplementary material for: [5,5′-Dihydr­oxy-2,2′-[o-phenyl­enebis(nitrilo­methyl­idyne)]diphenolato}copper(II) methanol disolvate
Source: Acta Crystallogr Sect E Struct Rep Online. 2009 Dec 19;66(Pt 1):m77. doi: 10.1107/S1600536809053720 (PMC2980178; doi:10.1107/S1600536809053720)
Supplement: Supplementary file 2 [file e-66-00m77-Isup2.hkl]

# 
# h,k,l, Fc-squared, Fo-squared, sigma(Fo-squared) and status flag 
# 
data_I
_shelx_title ' 070106e                in  P-1' 
_shelx_refln_list_code          4 
_shelx_F_calc_maximum      252.80 
_exptl_crystal_F_000       490.00 
_reflns_d_resolution_high  0.8406 
 
loop_ 
 _symmetry_equiv_pos_as_xyz 
 'x, y, z' 
 '-x, -y, -z' 
 
_cell_length_a     7.9520 
_cell_length_b    11.0660 
_cell_length_c    11.8700 
_cell_angle_alpha  91.796 
_cell_angle_beta   94.604 
_cell_angle_gamma  94.241 
 
_shelx_F_squared_multiplier     1.000 
 
loop_ 
 _refln_index_h 
 _refln_index_k 
 _refln_index_l 
 _refln_F_squared_calc 
 _refln_F_squared_meas 
 _refln_F_squared_sigma 
 _refln_observed_status 
   1   0   0     2355.53     2289.61     76.91 o 
   2   0   0      735.60      751.22     27.17 o 
   3   0   0     1032.46      999.87     36.41 o 
   4   0   0       13.18        7.23      3.36 o 
   5   0   0       26.10       15.86      4.96 o 
   6   0   0      145.87      147.03     11.11 o 
   7   0   0       17.59       10.47      4.18 o 
   8   0   0        2.49       -6.48      4.32 o 
   9   0   0       82.61       83.72      9.41 o 
  -8   1   0      108.90      124.69     13.85 o 
  -7   1   0      296.07      288.56     11.92 o 
  -6   1   0       49.72       47.73      7.49 o 
  -5   1   0       71.49       54.03      6.77 o 
  -4   1   0     1823.35     1799.54     63.84 o 
  -3   1   0        2.43        3.93      2.17 o 
  -2   1   0        0.21        0.93      1.65 o 
  -1   1   0     1372.67     1295.84     37.63 o 
   0   1   0     8081.22     7180.25    163.83 o 
   1   1   0     3246.22     3530.01     82.04 o 
   2   1   0    14081.78    13567.67    310.00 o 
   3   1   0     1446.30     1312.00     46.74 o 
   4   1   0      229.74      233.56      8.46 o 
   5   1   0       96.26       98.00     16.07 o 
   6   1   0      508.77      540.91     17.25 o 
   7   1   0        0.98        0.36      3.95 o 
   8   1   0       10.79       11.00      5.31 o 
   9   1   0       10.62       18.24      9.51 o 
  -7   2   0      409.19      347.25     19.17 o 
  -6   2   0       65.76       41.22      6.92 o 
  -5   2   0      251.44      183.85     11.42 o 
  -4   2   0     1827.85     1839.01     65.03 o 
  -3   2   0      151.27      134.83      7.59 o 
  -2   2   0       92.48       74.17      3.07 o 
  -1   2   0      124.31      113.82      3.09 o 
   0   2   0      916.35      967.70     24.27 o 
   1   2   0     7698.87     7445.89    251.67 o 
   2   2   0    18600.05    18433.05    420.76 o 
   3   2   0       29.62       30.85      3.12 o 
   4   2   0      109.11      109.82      5.87 o 
   5   2   0      676.94      703.30     20.45 o 
   6   2   0      171.14      181.06      8.99 o 
   7   2   0       93.63      101.69      7.71 o 
   8   2   0       31.14       42.72      9.76 o 
   9   2   0        4.45       -0.57      9.04 o 
  -8   3   0      148.10      144.44     11.78 o 
  -7   3   0       89.04       58.26     10.23 o 
  -6   3   0      241.21      201.57      8.65 o 
  -5   3   0      517.30      464.95     20.64 o 
  -4   3   0       15.20        8.01      2.28 o 
  -3   3   0      150.76      149.97      5.54 o 
  -2   3   0     1151.45     1171.82     23.64 o 
  -1   3   0     1896.90     1874.09     36.53 o 
   0   3   0      272.80      289.09      6.97 o 
   1   3   0     2134.07     2055.15     48.38 o 
   2   3   0     2547.25     2623.48     61.74 o 
   3   3   0      189.35      204.01      7.75 o 
   4   3   0     1709.40     1722.22     68.18 o 
   5   3   0      141.61      131.26      7.36 o 
   6   3   0      145.79      140.03      8.18 o 
   7   3   0       34.83       30.79      8.52 o 
   8   3   0       87.15       98.10     13.07 o 
  -7   4   0        1.62        3.46      4.86 o 
  -6   4   0      328.80      335.74     11.80 o 
  -5   4   0     1291.70     1236.85     31.36 o 
  -4   4   0       10.66        4.24      2.10 o 
  -3   4   0     3744.96     3910.27     75.85 o 
  -2   4   0     1063.01     1065.44     21.81 o 
  -1   4   0        1.11        0.78      1.22 o 
   0   4   0      197.14      202.89      5.73 o 
   1   4   0      595.77      536.07     12.34 o 
   2   4   0      278.27      239.44     12.03 o 
   3   4   0       56.52       59.87      6.87 o 
   4   4   0      580.23      571.06     25.36 o 
   5   4   0      345.50      314.86     17.92 o 
   6   4   0       21.56       18.34      7.08 o 
   7   4   0       94.46      100.74     12.34 o 
   8   4   0      103.44      116.18     14.31 o 
  -8   5   0        1.23       -1.96      7.44 o 
  -7   5   0        8.99        9.61      7.23 o 
  -6   5   0      432.17      409.82     21.28 o 
  -5   5   0      361.75      366.21     18.88 o 
  -4   5   0      123.56      105.58      4.69 o 
  -3   5   0     1042.27     1002.81     21.35 o 
  -2   5   0     1507.36     1641.39     33.01 o 
  -1   5   0      653.00      754.28     16.36 o 
   0   5   0     1621.46     1715.41     34.75 o 
   1   5   0     1049.32     1082.58     23.12 o 
   2   5   0      242.58      247.14      9.20 o 
   3   5   0      134.39      122.42      6.97 o 
   4   5   0      498.87      478.31     22.84 o 
   6   5   0        3.64        6.97      7.13 o 
   7   5   0       96.67      101.10     13.48 o 
   8   5   0       23.95       39.88     10.85 o 
  -8   6   0        8.56        1.34      7.44 o 
  -7   6   0      204.93      214.80     16.89 o 
  -6   6   0       18.75       18.96      8.01 o 
  -5   6   0       80.82       83.37      6.04 o 
  -4   6   0      533.12      518.22     12.80 o 
  -3   6   0     2089.20     2101.24     42.26 o 
  -2   6   0      269.44      266.99      7.47 o 
  -1   6   0      350.43      390.95     17.35 o 
   0   6   0     3004.84     3233.02     63.91 o 
   1   6   0       60.58       68.06     15.69 o 
   2   6   0      588.16      580.90     17.40 o 
   3   6   0      170.96      154.13      8.23 o 
   4   6   0      173.63      164.84     12.71 o 
   5   6   0        8.97        6.46      6.97 o 
   6   6   0       74.39       81.36     12.50 o 
   7   6   0       52.17       58.94     11.62 o 
   8   6   0        9.04        4.55      9.66 o 
  -8   7   0       98.02      101.30     14.36 o 
  -7   7   0      241.14      243.83     18.18 o 
  -6   7   0        0.68        3.77      6.51 o 
  -5   7   0        4.88        2.58      6.20 o 
  -4   7   0      205.33      209.76      8.74 o 
  -3   7   0       52.25       50.72      3.82 o 
  -2   7   0       20.44       22.18      5.08 o 
  -1   7   0     1402.66     1508.44     31.51 o 
   0   7   0      843.55      803.90     18.62 o 
   1   7   0      186.20      194.88      7.19 o 
   2   7   0      846.23      846.67     19.95 o 
   3   7   0     1052.79     1085.27     30.02 o 
   4   7   0       80.87       94.49     11.72 o 
   5   7   0       22.83       10.02      8.11 o 
   6   7   0      122.84      146.56     16.27 o 
   7   7   0       13.39        8.94     10.54 o 
  -7   8   0      153.35      159.42     15.50 o 
  -6   8   0       11.52        7.44      7.54 o 
  -5   8   0      331.27      350.45     21.49 o 
  -4   8   0      242.02      227.76     16.27 o 
  -3   8   0       35.97       36.58      4.60 o 
  -2   8   0     2003.18     2088.83     42.79 o 
  -1   8   0      892.30      978.62     22.25 o 
   0   8   0      639.99      675.75     19.70 o 
   1   8   0      196.60      205.21      7.92 o 
   2   8   0      494.53      483.83     13.56 o 
   3   8   0      618.13      637.17     30.68 o 
   4   8   0       10.64       13.79      7.54 o 
   5   8   0       13.38       20.87      9.35 o 
   6   8   0       38.58       50.26     11.98 o 
   7   8   0        1.42       -1.34     10.23 o 
  -7   9   0       58.15       52.84     11.98 o 
  -6   9   0      116.39      124.24     15.13 o 
  -5   9   0      191.57      224.25     17.77 o 
  -4   9   0       17.18       14.57      7.90 o 
  -3   9   0        2.47        4.13      6.30 o 
  -2   9   0      329.41      325.61     20.10 o 
  -1   9   0     1004.75     1026.47     43.30 o 
   0   9   0        0.53       -3.58      3.05 o 
   1   9   0      412.49      400.49     12.10 o 
   2   9   0      419.68      420.77     13.16 o 
   3   9   0      103.55       95.27      8.39 o 
   4   9   0      152.00      147.33     14.41 o 
   5   9   0      302.11      278.23     20.51 o 
   6   9   0       22.22       18.65     10.64 o 
  -6  10   0      245.34      244.96     20.15 o 
  -5  10   0      386.04      417.92     25.62 o 
  -4  10   0       41.98       31.82     10.07 o 
  -3  10   0       95.05       94.69     12.96 o 
  -2  10   0      816.81      775.70     37.76 o 
  -1  10   0       44.14       29.08     10.23 o 
   0  10   0        1.65        5.43      3.95 o 
   1  10   0      149.33      165.03      8.00 o 
   2  10   0      282.00      257.68     16.79 o 
   3  10   0       26.33       15.36      6.07 o 
   4  10   0      149.16      144.39     16.27 o 
   5  10   0      547.36      501.09     30.22 o 
  -5  11   0      126.60      120.31     16.17 o 
  -4  11   0       39.72       33.27     11.16 o 
  -3  11   0      261.97      279.11     20.67 o 
  -2  11   0      308.21      313.36     22.16 o 
  -1  11   0       13.36       12.09      9.66 o 
   0  11   0        2.13       -0.98      8.06 o 
   1  11   0      560.38      582.28     20.77 o 
   2  11   0        4.68        1.04      5.21 o 
   3  11   0       11.31        6.81      6.18 o 
   4  11   0       93.49       95.11     15.34 o 
  -4  12   0       67.45       77.28     14.88 o 
  -3  12   0      302.29      311.24     24.02 o 
  -2  12   0      129.65      110.14     16.74 o 
  -1  12   0       10.00        8.94      9.92 o 
   0  12   0        1.75        2.48      8.47 o 
   2  12   0       66.12       60.44     10.90 o 
   3  12   0       97.47       99.47     10.11 o 
  -2  13   0       11.53        5.06      9.76 o 
  -1  13   0      134.70      141.96     18.39 o 
   1 -13   1      241.87      234.74     21.34 o 
   2 -13   1       44.62       36.88     13.74 o 
  -3 -12   1      111.25       97.28     13.48 o 
  -2 -12   1       20.09       15.76      8.99 o 
  -1 -12   1       30.27       26.71      9.56 o 
   1 -12   1       32.06       30.94     10.69 o 
   2 -12   1       14.06       12.97     10.75 o 
   3 -12   1      310.11      327.52     23.87 o 
   4 -12   1      233.98      232.15     19.99 o 
  -4 -11   1       98.17       94.36     10.08 o 
  -3 -11   1      122.16      131.20     10.56 o 
  -2 -11   1       40.94       49.88      7.30 o 
  -1 -11   1      273.54      267.59     17.66 o 
   0 -11   1      291.68      273.39     13.16 o 
   1 -11   1        6.07        4.96      8.94 o 
   2 -11   1       91.85      114.79     14.15 o 
   3 -11   1      101.09      107.45     14.26 o 
   4 -11   1      352.08      347.92     23.40 o 
   5 -11   1       22.62       19.84      9.97 o 
  -5 -10   1      133.15      138.71     16.84 o 
  -4 -10   1       57.63       75.58      8.66 o 
  -3 -10   1       99.83       98.31      8.77 o 
  -2 -10   1       25.50       22.35      5.66 o 
  -1 -10   1      687.52      682.41     24.70 o 
   0 -10   1     1131.56     1152.49     32.99 o 
   1 -10   1       71.38       88.25      8.00 o 
   2 -10   1       96.52       74.03     11.67 o 
   3 -10   1      490.40      508.01     27.90 o 
   4 -10   1        0.18        0.00      7.49 o 
   5 -10   1      130.55      124.24     15.03 o 
   6 -10   1      244.98      242.17     20.05 o 
  -6  -9   1       10.33       -0.62      9.66 o 
  -5  -9   1      238.81      225.80     19.01 o 
  -4  -9   1      278.46      311.34     14.26 o 
  -3  -9   1        2.96       -0.31      6.72 o 
  -2  -9   1      275.95      264.50     11.85 o 
  -1  -9   1      461.66      472.08     13.55 o 
   0  -9   1      337.32      356.39     11.07 o 
   1  -9   1       42.15       46.48      5.74 o 
   2  -9   1       64.80       75.71     10.02 o 
   3  -9   1       49.42       41.02      8.78 o 
   4  -9   1        1.18       -0.57      7.03 o 
   5  -9   1      361.42      399.69     23.92 o 
   6  -9   1      292.27      279.63     20.67 o 
   7  -9   1       25.02       16.43      9.92 o 
  -7  -8   1        5.91        5.68     10.28 o 
  -6  -8   1       25.52       26.97     10.33 o 
  -5  -8   1      129.37      139.64     15.70 o 
  -4  -8   1      150.60      134.59      9.02 o 
  -3  -8   1       23.61       12.73      4.99 o 
  -2  -8   1      339.68      320.66     10.17 o 
  -1  -8   1      641.80      633.97     16.09 o 
   0  -8   1       55.46       53.60      4.52 o 
   1  -8   1     1137.21     1178.49     25.87 o 
   2  -8   1      646.52      670.79     19.82 o 
   3  -8   1       88.78       93.78      6.35 o 
   4  -8   1       33.24       34.55      4.94 o 
   5  -8   1      496.08      445.51     25.31 o 
   6  -8   1       18.09       24.18      8.47 o 
   7  -8   1       17.31       21.13      9.82 o 
  -7  -7   1        1.37       -1.29      9.45 o 
  -6  -7   1      117.36      130.75     15.19 o 
  -5  -7   1       49.80       42.21      9.61 o 
  -4  -7   1        9.73        6.17      4.62 o 
  -3  -7   1      267.20      272.20     13.90 o 
  -2  -7   1      874.42      871.19     20.28 o 
  -1  -7   1      197.69      170.94      8.96 o 
   0  -7   1      157.53      165.00      6.27 o 
   1  -7   1     1298.98     1330.95     28.01 o 
   2  -7   1      248.37      228.34      7.05 o 
   3  -7   1      242.11      250.18      9.74 o 
   4  -7   1      367.09      370.19     12.97 o 
   5  -7   1      113.65      110.10      7.17 o 
   6  -7   1        4.03        6.30      7.18 o 
   7  -7   1      280.87      267.95     19.43 o 
   8  -7   1       92.05       90.66     14.51 o 
  -8  -6   1       26.70       13.12     10.07 o 
  -7  -6   1       31.65       40.76     10.49 o 
  -6  -6   1      282.58      250.60     18.34 o 
  -5  -6   1      129.04      124.08     12.34 o 
  -4  -6   1      108.78      116.62      9.81 o 
  -3  -6   1      497.50      474.45     15.60 o 
  -2  -6   1       75.67       69.05      5.97 o 
  -1  -6   1       35.03       31.84      3.15 o 
   0  -6   1     1010.61     1039.44     22.36 o 
   1  -6   1     1439.54     1567.21     32.10 o 
   2  -6   1       98.16      104.77      4.22 o 
   3  -6   1      933.00      929.62     20.12 o 
   4  -6   1      974.31     1035.85     28.16 o 
   5  -6   1       14.88       11.18      6.07 o 
   6  -6   1      198.61      175.80     11.57 o 
   7  -6   1      216.08      191.65     15.96 o 
   8  -6   1      124.78      123.93     14.82 o 
  -8  -5   1        1.95        9.87      9.30 o 
  -7  -5   1       68.10       90.19     12.65 o 
  -6  -5   1      850.20      823.28     36.78 o 
  -5  -5   1       16.58       21.23      7.13 o 
  -4  -5   1      461.78      442.49     15.27 o 
  -3  -5   1      546.94      553.29     16.98 o 
  -2  -5   1        1.54        1.40      1.63 o 
  -1  -5   1     1046.59     1092.90     23.19 o 
   0  -5   1      695.08      666.83     14.83 o 
   1  -5   1      897.45     1016.04     21.23 o 
   2  -5   1        3.88       -0.96      1.36 o 
   3  -5   1      555.80      593.16     15.78 o 
   4  -5   1      666.63      687.54     52.40 o 
   5  -5   1        0.07       -2.63      3.56 o 
   6  -5   1      446.87      437.09     19.79 o 
   7  -5   1      298.59      286.50     15.86 o 
  -8  -4   1       62.05       58.94     12.65 o 
  -7  -4   1      125.30      151.53      9.74 o 
  -6  -4   1      230.21      209.39     10.70 o 
  -5  -4   1       60.88       74.35      6.55 o 
  -4  -4   1     5876.70     6168.17    144.71 o 
  -3  -4   1     3083.54     3150.35     60.80 o 
  -2  -4   1      209.42      236.50      8.56 o 
  -1  -4   1      371.72      377.82      9.17 o 
   0  -4   1     1701.84     1750.61     34.69 o 
   1  -4   1     2299.07     2547.87     49.61 o 
   2  -4   1      921.39      893.73     21.86 o 
   4  -4   1        0.95        1.55      2.06 o 
   5  -4   1      558.56      550.40     15.96 o 
   6  -4   1      827.85      774.05     30.22 o 
   7  -4   1      176.92      170.84     12.24 o 
   8  -4   1      127.00      128.42     11.78 o 
  -9  -3   1        5.35        7.54      9.71 o 
  -8  -3   1      109.78      143.09     11.06 o 
  -7  -3   1      104.97      123.57      9.51 o 
  -6  -3   1       46.06       54.91      6.79 o 
  -5  -3   1      525.36      519.63     23.88 o 
  -4  -3   1     6196.09     6485.05    151.41 o 
  -3  -3   1      169.12      179.37      6.11 o 
  -2  -3   1      678.27      655.42     14.29 o 
  -1  -3   1      897.51      904.77     16.03 o 
   0  -3   1        1.63        0.35      0.84 o 
   1  -3   1      241.62      280.09      7.50 o 
   2  -3   1     5151.81     5178.05    227.84 o 
   3  -3   1       23.85       11.60      1.99 o 
   4  -3   1      239.76      219.35      8.14 o 
   5  -3   1      712.11      762.30     20.66 o 
   6  -3   1      661.04      608.04     25.05 o 
   7  -3   1        0.84       -6.40      4.39 o 
   8  -3   1      194.40      204.93     15.03 o 
   9  -3   1      308.93      352.57     21.54 o 
  -9  -2   1        9.94       -5.15      6.02 o 
  -8  -2   1      145.27      148.62     10.46 o 
  -7  -2   1        0.56       -5.38      4.24 o 
  -6  -2   1       20.96       21.07      4.46 o 
  -5  -2   1      660.74      660.78     19.53 o 
  -4  -2   1      200.74      174.56     11.05 o 
  -3  -2   1     2158.40     2127.07     50.97 o 
  -2  -2   1    63908.23    47968.39   3686.59 o 
  -1  -2   1     3864.40     4087.04     78.43 o 
   0  -2   1      410.38      425.50      7.57 o 
   1  -2   1     6648.40     6701.80    207.07 o 
   2  -2   1       22.66       43.39      5.84 o 
   3  -2   1       38.97       40.35      3.28 o 
   4  -2   1       71.48       78.83      6.09 o 
   5  -2   1       10.99       11.73      4.03 o 
   6  -2   1       65.75       55.52      5.03 o 
   7  -2   1      126.09      122.00      7.55 o 
   9  -2   1      127.03      174.92     18.96 o 
  -9  -1   1       47.04       50.94      9.03 o 
  -8  -1   1       18.48       19.09      6.22 o 
  -7  -1   1        2.60       -5.73      3.82 o 
  -6  -1   1      491.87      448.91     22.42 o 
  -5  -1   1      179.47      145.94     10.64 o 
  -4  -1   1      126.29      127.34      9.04 o 
  -3  -1   1      321.83      284.75     13.69 o 
  -2  -1   1    15173.35    14601.71    483.36 o 
  -1  -1   1     4119.91     4560.03    103.99 o 
   0  -1   1     5244.03     5225.34    161.57 o 
   1  -1   1     3158.27     3285.04    102.37 o 
   3  -1   1      105.72      104.77      6.25 o 
   4  -1   1      920.11      828.54     31.04 o 
   5  -1   1      187.22      176.79     11.91 o 
   6  -1   1       18.86       16.77      3.62 o 
   7  -1   1      159.15      180.86     14.10 o 
   8  -1   1      214.11      223.64     17.36 o 
  -9   0   1      171.51      183.91     13.01 o 
  -8   0   1       19.81       19.42      6.23 o 
  -7   0   1       58.14       48.97      8.73 o 
  -6   0   1     1018.44      954.78     39.15 o 
  -4   0   1      181.64      168.46     10.33 o 
  -3   0   1     1578.01     1492.73     53.30 o 
  -2   0   1     9758.43    10074.34    334.34 o 
  -1   0   1      494.07      493.87     21.88 o 
   0   0   1    10822.00    10254.95    478.09 o 
   1   0   1       63.30       79.50      3.98 o 
   2   0   1      165.57      144.91      4.78 o 
   3   0   1     2039.43     2054.52     48.85 o 
   4   0   1      400.45      388.48     22.14 o 
   5   0   1      476.66      526.59     15.67 o 
   6   0   1       71.97       77.47      6.04 o 
   7   0   1        8.40        3.53      3.96 o 
   8   0   1      125.15      138.40     13.17 o 
  -9   1   1       63.41       79.79     10.17 o 
  -8   1   1       23.91       25.21      9.30 o 
  -7   1   1      156.41      147.02     12.71 o 
  -6   1   1       85.75       53.31      7.75 o 
  -5   1   1        1.16       -3.41      3.67 o 
  -4   1   1     1302.68     1302.81     48.14 o 
  -3   1   1      764.00      773.90     29.44 o 
  -2   1   1      742.77      721.78     26.65 o 
  -1   1   1     2800.77     2926.91     71.45 o 
   0   1   1     5494.33     5281.22    398.72 o 
   1   1   1     1344.16     1464.53     50.21 o 
   2   1   1     2477.15     2427.89     82.54 o 
   3   1   1      244.67      220.59     23.30 o 
   4   1   1      439.29      409.88     12.52 o 
   5   1   1        0.10       -2.27      2.51 o 
   6   1   1      160.04      148.69      7.90 o 
   7   1   1      125.17      125.17     11.52 o 
   8   1   1        9.71       12.60      7.85 o 
   9   1   1        3.58       -4.03      8.21 o 
  -8   2   1      157.55      160.97     13.79 o 
  -7   2   1      460.36      455.47     23.46 o 
  -6   2   1       26.00       21.70      6.20 o 
  -5   2   1      762.79      850.24     34.35 o 
  -4   2   1     1925.18     1885.39     67.15 o 
  -3   2   1     1019.82      993.78     36.72 o 
  -2   2   1     2180.29     2364.45     45.78 o 
  -1   2   1        9.47        7.69      0.86 o 
   0   2   1      182.99      182.25      5.57 o 
   1   2   1     4088.12     4303.15    144.37 o 
   2   2   1      601.33      568.63     22.00 o 
   3   2   1      541.01      467.41     19.53 o 
   4   2   1       75.40       68.40      7.23 o 
   5   2   1      165.21      141.44     10.59 o 
   6   2   1      470.14      422.67     21.34 o 
   7   2   1      153.75      155.85     12.91 o 
   8   2   1        5.04        6.25      6.87 o 
   9   2   1        6.92        5.63      9.20 o 
  -7   3   1      212.97      233.96     16.12 o 
  -6   3   1        4.40       -3.51      3.93 o 
  -5   3   1      695.73      655.72     27.69 o 
  -4   3   1     2306.64     2298.88     55.31 o 
  -3   3   1      301.77      294.06      7.50 o 
  -2   3   1     1631.24     1752.04     34.68 o 
  -1   3   1     2483.53     2727.99     52.83 o 
   0   3   1      600.10      555.74     12.19 o 
   1   3   1       23.68       24.39      2.08 o 
   2   3   1     1180.56     1115.21     40.75 o 
   3   3   1     1457.99     1470.63     53.25 o 
   4   3   1        8.08        6.82      4.29 o 
   5   3   1      268.32      243.36     14.57 o 
   6   3   1      173.29      167.06     12.86 o 
   7   3   1       17.29       25.16      7.65 o 
   8   3   1       65.66       73.10     11.62 o 
  -8   4   1       19.74       11.26      7.28 o 
  -7   4   1       10.04        8.79      4.70 o 
  -6   4   1      384.73      388.35     11.00 o 
  -5   4   1      916.18      901.74     21.23 o 
  -4   4   1      807.82      842.78     18.65 o 
  -3   4   1        1.52        1.99      1.54 o 
  -2   4   1     5917.32     6433.65    123.27 o 
  -1   4   1      361.06      370.60      9.69 o 
   0   4   1      289.29      315.02      8.09 o 
   1   4   1      622.09      621.43     14.16 o 
   2   4   1      650.56      599.31     24.48 o 
   3   4   1        4.02       -3.67      3.15 o 
   4   4   1        5.61        2.27      4.44 o 
   5   4   1      371.34      343.43     18.65 o 
   6   4   1      124.13      138.71     12.45 o 
   7   4   1       39.13       42.36      9.92 o 
   8   4   1       88.27       94.85     14.15 o 
  -8   5   1       17.96        4.44      7.80 o 
  -7   5   1        0.07       -5.78      5.37 o 
  -6   5   1      113.89      109.20      7.43 o 
  -5   5   1      285.47      279.36      8.56 o 
  -4   5   1       18.45       17.87      3.30 o 
  -3   5   1     1206.73     1231.98     25.71 o 
  -2   5   1     1717.79     1653.04     33.34 o 
  -1   5   1     1497.52     1729.25     34.83 o 
   0   5   1     1728.11     1996.73     40.29 o 
   1   5   1     2582.69     2657.76     90.89 o 
   2   5   1      298.29      288.15     10.39 o 
   3   5   1        4.38       -4.91      4.70 o 
   4   5   1      593.32      601.38     27.12 o 
   5   5   1       65.20       58.74      9.61 o 
   6   5   1       74.70       64.63     10.43 o 
   7   5   1      155.37      159.93     15.50 o 
   8   5   1       83.16       97.02     14.88 o 
  -8   6   1       24.58       25.05      8.99 o 
  -7   6   1      107.28      106.88     13.02 o 
  -6   6   1      190.03      163.29     13.69 o 
  -5   6   1        0.85       -5.00      3.62 o 
  -4   6   1     1314.87     1318.50     27.86 o 
  -3   6   1     1359.79     1356.68     28.31 o 
  -2   6   1      968.70     1002.72     21.55 o 
  -1   6   1       15.38       12.84      4.42 o 
   1   6   1     3888.70     4448.64     87.24 o 
   2   6   1      621.89      668.05     47.60 o 
   3   6   1      126.29      100.74     10.28 o 
   4   6   1       78.21       80.38     10.18 o 
   5   6   1       21.48       16.69      7.39 o 
   6   6   1        0.49       -2.63      7.39 o 
   7   6   1       51.08       64.63     12.45 o 
  -8   7   1       12.87       14.88      8.73 o 
  -7   7   1      139.94      144.39     14.10 o 
  -6   7   1       14.42        8.21      6.92 o 
  -5   7   1       94.56       99.14     11.36 o 
  -4   7   1        7.90        7.23      6.04 o 
  -3   7   1     1274.16     1248.07     34.69 o 
  -2   7   1      199.13      197.82      6.68 o 
  -1   7   1      720.26      848.74     44.61 o 
   0   7   1     1372.73     1464.17     31.29 o 
   1   7   1      873.41      947.25     25.92 o 
   2   7   1      238.72      236.03     10.19 o 
   3   7   1      407.03      389.30     21.13 o 
   4   7   1      183.13      187.88     14.51 o 
   5   7   1        0.28      -10.23      6.82 o 
   6   7   1       41.34       55.53     11.42 o 
   7   7   1        4.92       20.87     10.64 o 
  -7   8   1      260.87      257.57     19.58 o 
  -6   8   1      183.39      182.61     16.22 o 
  -5   8   1       38.99       29.29      9.14 o 
  -4   8   1     1310.25     1306.06     54.91 o 
  -3   8   1       88.05       83.58     11.42 o 
  -1   8   1       86.59       81.93      9.19 o 
   0   8   1      785.83      804.69     20.14 o 
   1   8   1       33.12       33.13      6.21 o 
   2   8   1      503.40      499.71     16.90 o 
   3   8   1     2695.95     2782.89    101.34 o 
   4   8   1       50.92       51.61     10.90 o 
   5   8   1       11.33       -2.07      8.58 o 
   6   8   1       52.62       57.86     11.93 o 
  -7   9   1      171.16      180.29     16.94 o 
  -6   9   1        1.55       -3.25      7.96 o 
  -5   9   1      142.77      135.86     14.10 o 
  -4   9   1      459.39      475.52     26.50 o 
  -3   9   1       64.28       57.65     11.21 o 
  -2   9   1       18.90       21.18      8.63 o 
  -1   9   1     1128.08     1191.49     34.89 o 
   0   9   1       90.03       80.06      5.73 o 
   1   9   1       17.69       14.29      3.88 o 
   2   9   1      347.97      345.46     13.57 o 
   3   9   1      372.28      376.90     22.37 o 
   4   9   1        0.31        0.98      8.21 o 
   5   9   1      291.01      287.95     21.34 o 
   6   9   1       31.47       44.17     13.59 o 
  -6  10   1       47.10       41.95     11.88 o 
  -5  10   1      292.79      288.46     21.60 o 
  -4  10   1      403.28      406.50     24.95 o 
  -3  10   1      108.41      128.37     14.93 o 
  -2  10   1      123.75      133.90     14.57 o 
  -1  10   1     1089.27     1026.58     46.74 o 
   0  10   1       71.13       72.44      7.64 o 
   1  10   1      126.85      136.76      7.49 o 
   2  10   1      242.78      235.37     11.67 o 
   3  10   1        0.23        7.80      8.73 o 
   4  10   1       83.57       85.75     13.95 o 
   5  10   1      368.70      373.60     26.45 o 
  -5  11   1      137.29      135.19     17.15 o 
  -4  11   1        1.28       -3.25      8.99 o 
  -3  11   1      168.77      171.92     17.10 o 
  -2  11   1      149.82      169.28     16.89 o 
  -1  11   1        1.11       -4.29      8.42 o 
   0  11   1        1.30        4.75      8.52 o 
   1  11   1      583.13      584.96     21.28 o 
   2  11   1      137.75      133.33      9.76 o 
   3  11   1        0.55        1.08      8.21 o 
   4  11   1       92.65       85.44     15.08 o 
  -4  12   1        1.84        8.63     10.95 o 
  -3  12   1      221.04      221.10     20.98 o 
  -2  12   1      257.39      259.64     22.06 o 
  -1  12   1       14.55       17.05     10.85 o 
   0  12   1      440.40      451.24     28.16 o 
   2  12   1       34.57       22.99     10.07 o 
   3  12   1       54.38       37.87     12.19 o 
  -1  13   1       54.16       72.63     14.26 o 
   0  13   1      132.17      121.76     16.58 o 
  -3 -12   2      205.27      198.32     17.35 o 
  -2 -12   2      216.54      211.49     17.30 o 
  -1 -12   2        1.66        0.83      8.63 o 
   0 -12   2        0.74       -1.76      8.16 o 
   1 -12   2      389.25      416.52     26.50 o 
   2 -12   2        5.29        9.45      8.99 o 
   3 -12   2       62.45       47.73     11.93 o 
   4 -12   2      128.14      124.96     17.20 o 
  -4 -11   2       49.86       54.07     14.39 o 
  -3 -11   2      141.96      142.67     10.49 o 
  -2 -11   2      333.51      323.54     20.51 o 
  -1 -11   2       25.79       23.09      9.76 o 
   0 -11   2       16.90       11.93      8.16 o 
   1 -11   2      263.78      257.85     19.24 o 
   2 -11   2        0.19       -6.09      7.75 o 
   3 -11   2      273.51      285.67     20.10 o 
   4 -11   2      286.05      257.26     19.84 o 
   5 -11   2        4.06        2.22      9.51 o 
  -5 -10   2        1.99       -7.47      5.86 o 
  -4 -10   2       97.17      113.77      9.92 o 
  -3 -10   2      182.22      179.30     10.93 o 
  -2 -10   2       14.82        9.17      5.18 o 
  -1 -10   2      130.71      138.55     12.65 o 
   0 -10   2      498.47      502.49     18.12 o 
   1 -10   2       27.87       23.62      5.60 o 
   2 -10   2        6.85        2.56      4.69 o 
   3 -10   2      548.53      522.71     27.79 o 
   4 -10   2       68.84       73.82     11.67 o 
   5 -10   2        4.75       -6.09      7.08 o 
   6 -10   2      142.18      128.68     16.17 o 
  -6  -9   2        0.15        2.53      9.51 o 
  -5  -9   2       57.41       63.31      8.51 o 
  -4  -9   2      229.78      236.58     16.53 o 
  -3  -9   2       98.82      101.10      8.29 o 
  -2  -9   2       20.93       14.16      5.00 o 
  -1  -9   2      624.69      667.26     17.23 o 
   0  -9   2      243.58      237.47     11.15 o 
   1  -9   2        9.18       12.41      5.14 o 
   2  -9   2      333.37      352.64     15.89 o 
   3  -9   2      253.81      241.96     11.08 o 
   4  -9   2       12.15       10.64      7.54 o 
   5  -9   2      121.14      123.41     14.36 o 
   6  -9   2      208.33      207.77     18.28 o 
   7  -9   2       27.33       22.47     10.38 o 
  -7  -8   2       49.64       39.00     13.53 o 
  -6  -8   2        0.61       -5.89      8.52 o 
  -5  -8   2       89.23      111.01      9.46 o 
  -4  -8   2      230.40      242.14     12.01 o 
  -3  -8   2        1.17        0.04      4.31 o 
  -2  -8   2      561.24      557.62     17.97 o 
  -1  -8   2      254.78      256.69      8.67 o 
   0  -8   2      157.77      148.25      6.36 o 
   1  -8   2      346.68      344.50     12.53 o 
   2  -8   2      861.27      893.19     25.20 o 
   3  -8   2       77.45       81.64      6.53 o 
   4  -8   2       45.35       45.01      5.65 o 
   5  -8   2      390.24      361.78     21.18 o 
   6  -8   2      244.27      236.60     18.23 o 
   7  -8   2        4.61       -0.67      8.16 o 
  -7  -7   2       10.03       -1.55      9.87 o 
  -6  -7   2       36.72       38.43     11.11 o 
  -5  -7   2      114.49      134.48      9.82 o 
  -4  -7   2        4.83        2.96      4.88 o 
  -3  -7   2      158.52      157.07     14.05 o 
  -2  -7   2      570.75      600.72     15.03 o 
  -1  -7   2      494.51      502.49     12.86 o 
   0  -7   2       30.37       32.55      3.28 o 
   1  -7   2      338.23      357.96      9.64 o 
   2  -7   2     1406.75     1470.17     37.78 o 
   3  -7   2       43.14       37.77      7.05 o 
   4  -7   2      786.22      816.17     23.83 o 
   5  -7   2      312.49      311.52     12.51 o 
   6  -7   2       77.19       64.22      7.29 o 
   7  -7   2        1.03       -4.96      7.34 o 
   8  -7   2      133.93      141.65     16.79 o 
  -8  -6   2      124.73      117.94     15.75 o 
  -7  -6   2       36.72       57.03     12.24 o 
  -6  -6   2     1097.03     1089.54     46.64 o 
  -5  -6   2      649.62      653.14     21.56 o 
  -4  -6   2      155.67      155.13     16.32 o 
  -3  -6   2      270.00      264.33     10.85 o 
  -2  -6   2      865.05      884.84     19.94 o 
  -1  -6   2      483.99      510.85     12.52 o 
   0  -6   2      389.53      404.98     10.18 o 
   1  -6   2      107.64       77.49      3.78 o 
   2  -6   2        6.20        7.99      1.83 o 
   3  -6   2      339.94      358.46     16.06 o 
   4  -6   2      817.33      841.30     31.66 o 
   5  -6   2      902.30      984.33     36.88 o 
   6  -6   2      155.89      139.43     11.11 o 
   7  -6   2      146.42      126.36     11.21 o 
  -8  -5   2        9.30       12.71     10.59 o 
  -7  -5   2       61.97       78.35      8.67 o 
  -6  -5   2     1960.96     1962.10     51.80 o 
  -5  -5   2       69.70       84.31      7.41 o 
  -4  -5   2       31.11       35.41      5.27 o 
  -3  -5   2      286.25      266.96      8.45 o 
  -2  -5   2       90.43       82.70      3.45 o 
  -1  -5   2        0.77        0.12      1.57 o 
   0  -5   2     2197.31     2348.99     46.41 o 
   1  -5   2       14.15        3.44      1.56 o 
   2  -5   2      120.15      124.65      7.80 o 
   3  -5   2     1812.00     1881.82     62.45 o 
   4  -5   2     1571.48     1663.39     56.56 o 
   5  -5   2        8.49        2.84      4.44 o 
   6  -5   2      153.31      150.22     11.26 o 
   7  -5   2      864.34      862.43     34.50 o 
   8  -5   2       10.45        3.67      5.89 o 
  -8  -4   2        7.73        3.94      6.45 o 
  -7  -4   2      145.16      154.02     10.40 o 
  -6  -4   2      116.63      132.28      9.11 o 
  -5  -4   2      411.07      361.97     21.26 o 
  -4  -4   2     8234.87     8134.47    152.42 o 
  -3  -4   2     1193.84     1201.27     25.33 o 
  -2  -4   2        0.13       -1.02      1.59 o 
  -1  -4   2      366.54      368.19      7.58 o 
   0  -4   2      190.33      188.76      5.17 o 
   1  -4   2      372.96      363.45      9.84 o 
   2  -4   2       46.40       76.40      5.89 o 
   3  -4   2       34.74       47.47      5.17 o 
   4  -4   2      133.31      123.31      8.57 o 
   5  -4   2       36.25       39.21      6.04 o 
   6  -4   2      681.46      689.14     28.10 o 
   7  -4   2      483.81      481.10     22.78 o 
   8  -4   2       13.03        9.82      6.92 o 
  -9  -3   2        0.19       -6.79      6.88 o 
  -8  -3   2       89.13       99.00     10.19 o 
  -7  -3   2       74.07       71.51      8.55 o 
  -6  -3   2       28.23       21.31      4.95 o 
  -5  -3   2       41.73       31.15      6.77 o 
  -4  -3   2     7527.05     7697.42    221.43 o 
  -3  -3   2     1243.32     1239.07     31.83 o 
  -2  -3   2      119.58      119.17      5.60 o 
  -1  -3   2     3474.20     3655.87    108.16 o 
   0  -3   2       43.23       31.73      1.62 o 
   1  -3   2       42.71       36.68      3.72 o 
   2  -3   2      295.33      260.88     11.42 o 
   4  -3   2      160.33      138.15      4.45 o 
   5  -3   2      473.02      430.47     10.52 o 
   6  -3   2      603.76      631.65     26.55 o 
   7  -3   2      137.94      119.49     10.80 o 
   8  -3   2       43.83       69.43     11.00 o 
   9  -3   2      180.96      237.99     18.59 o 
  -9  -2   2        3.83        1.42      7.18 o 
  -8  -2   2      368.21      394.37     17.25 o 
  -7  -2   2      156.37      145.63     10.01 o 
  -6  -2   2        4.73        0.10      5.27 o 
  -5  -2   2      339.20      292.80     16.79 o 
  -4  -2   2      307.43      302.00     15.91 o 
  -3  -2   2       68.18       57.31      4.44 o 
  -2  -2   2     7054.31     7592.41    238.60 o 
  -1  -2   2     3749.56     4078.72     93.36 o 
   0  -2   2     1495.16     1562.92     36.44 o 
   1  -2   2       61.79       72.63      4.55 o 
   2  -2   2     3548.82     3538.23     82.57 o 
   3  -2   2     1345.43     1346.66     26.18 o 
   4  -2   2      195.09      189.14      5.74 o 
   5  -2   2        3.86        2.38      1.98 o 
   6  -2   2      596.52      664.48     15.79 o 
   7  -2   2        3.45       -0.83      6.51 o 
   8  -2   2      215.07      226.73     17.77 o 
   9  -2   2      273.34      357.48     24.23 o 
  -9  -1   2       34.84       61.08     10.28 o 
  -8  -1   2      111.14      152.74     11.92 o 
  -7  -1   2       21.92       10.07      7.03 o 
  -6  -1   2      233.85      222.34     14.93 o 
  -5  -1   2      470.41      400.41     20.10 o 
  -4  -1   2      333.31      268.73     14.46 o 
  -3  -1   2     1002.39     1094.57     68.05 o 
  -2  -1   2     5248.55     5209.45    156.30 o 
  -1  -1   2     1022.52     1058.82     25.31 o 
   0  -1   2     2345.57     2459.37     75.18 o 
   1  -1   2        5.16        6.25      1.16 o 
   2  -1   2      582.43      572.90     14.55 o 
   3  -1   2     1112.26     1179.57     41.58 o 
   4  -1   2      796.44      789.50     29.85 o 
   5  -1   2      191.80      168.99      8.09 o 
   6  -1   2      130.29      163.60     11.36 o 
   7  -1   2        3.10       -6.25      5.06 o 
  -9   0   2      145.09      214.86     15.09 o 
  -8   0   2       30.15       19.32      7.85 o 
  -7   0   2      142.42      148.05     13.27 o 
  -6   0   2      730.79      716.20     31.97 o 
  -5   0   2      341.00      315.48     17.10 o 
  -4   0   2       64.99       53.57      6.82 o 
  -3   0   2      267.57      243.36     12.50 o 
  -2   0   2     4748.34     4949.85     94.85 o 
  -1   0   2     1583.05     1654.60     42.23 o 
   0   0   2      606.36      623.98     15.25 o 
   1   0   2      479.72      534.35     14.67 o 
   2   0   2     2007.04     2076.55     70.87 o 
   3   0   2      171.13      175.64      9.04 o 
   4   0   2     1053.06     1006.43     37.45 o 
   5   0   2      878.15      848.22     33.42 o 
   6   0   2       18.52       10.49      4.75 o 
   7   0   2       38.04       21.28      7.13 o 
   8   0   2      209.81      247.40     17.77 o 
  -8   1   2       22.50       20.71      8.63 o 
  -7   1   2      250.35      256.69     17.30 o 
  -6   1   2      795.00      802.00     34.66 o 
  -5   1   2       75.39       56.62      7.49 o 
  -4   1   2      607.09      575.24     24.59 o 
  -3   1   2     2135.42     2180.47     72.96 o 
  -2   1   2      766.92      748.59     28.51 o 
  -1   1   2      112.91      115.73      4.61 o 
   0   1   2     1157.97     1176.79     27.55 o 
   1   1   2     2769.12     2620.49     89.15 o 
   2   1   2       50.94       50.99      4.65 o 
   3   1   2      349.71      356.03     15.55 o 
   4   1   2     1344.15     1308.28     47.98 o 
   5   1   2       15.42       12.55      4.49 o 
   6   1   2      140.77      130.13     10.59 o 
   7   1   2      189.71      199.97     14.31 o 
   8   1   2       73.28       86.84     12.19 o 
   9   1   2        1.46      -11.47      7.80 o 
  -9   2   2        9.63        1.81      7.28 o 
  -8   2   2       94.34       88.90     12.24 o 
  -7   2   2      547.48      498.49     17.75 o 
  -6   2   2      446.18      445.00     16.74 o 
  -5   2   2       16.31        6.43      3.44 o 
  -4   2   2      726.75      756.96     22.55 o 
  -3   2   2     1734.38     1893.79     48.37 o 
  -2   2   2      918.37      943.20     36.18 o 
  -1   2   2     2599.24     2423.44     88.07 o 
   0   2   2     1082.90     1133.70     42.82 o 
   1   2   2       19.02       24.07      3.77 o 
   2   2   2      127.98      138.24      8.32 o 
   3   2   2     1689.63     1598.72     57.28 o 
   4   2   2      293.99      296.06     15.03 o 
   5   2   2       17.43       21.85      5.68 o 
   6   2   2      388.42      389.30     20.25 o 
   7   2   2      208.42      203.33     15.34 o 
   8   2   2       14.49       11.47      8.42 o 
  -8   3   2       95.20       81.83     11.65 o 
  -7   3   2      340.96      332.20     13.78 o 
  -6   3   2       46.50       43.60      7.88 o 
  -5   3   2      243.66      233.73     12.35 o 
  -4   3   2     1764.76     1748.91     45.83 o 
  -3   3   2     1980.86     2171.89     57.01 o 
  -2   3   2      367.28      392.74      8.87 o 
  -1   3   2     3537.20     3389.35     65.56 o 
   0   3   2      556.21      608.40     25.52 o 
   1   3   2      174.26      195.68     10.59 o 
   2   3   2      552.44      538.37     22.42 o 
   3   3   2       84.79       93.96      7.90 o 
   4   3   2      836.01      845.18     34.04 o 
   5   3   2      730.68      778.70     32.90 o 
   6   3   2      327.66      357.48     20.20 o 
   7   3   2       53.01       45.30      9.20 o 
   8   3   2        9.72       17.15      8.27 o 
  -8   4   2       96.19       92.11     11.93 o 
  -7   4   2       28.76       12.03      4.88 o 
  -6   4   2      407.72      384.57     14.52 o 
  -5   4   2     1445.24     1372.75     29.15 o 
  -4   4   2      371.64      360.84      9.38 o 
  -3   4   2      374.46      411.32      9.94 o 
  -2   4   2      262.45      258.86      6.56 o 
  -1   4   2     8005.59     8230.71    214.75 o 
   0   4   2     3622.43     3712.33     88.05 o 
   1   4   2       30.00       43.41      8.11 o 
   2   4   2      423.48      420.14     19.27 o 
   3   4   2      131.21      127.70     10.23 o 
   4   4   2        2.90        4.96      5.22 o 
   5   4   2      158.77      169.70     13.38 o 
   6   4   2      603.10      619.77     29.80 o 
   7   4   2       12.67       13.07      7.49 o 
   8   4   2       42.58       47.99     11.62 o 
  -8   5   2       15.90        9.14      7.23 o 
  -7   5   2       84.87       90.56     11.42 o 
  -6   5   2       97.33       94.37      7.79 o 
  -5   5   2      903.37      893.76     26.66 o 
  -4   5   2      809.80      856.36     25.08 o 
  -3   5   2      860.12      935.79     20.06 o 
  -2   5   2     1474.86     1429.58     29.29 o 
  -1   5   2     3410.32     3848.00     74.86 o 
   0   5   2        1.82        0.90      1.93 o 
   1   5   2      390.21      413.03     14.03 o 
   2   5   2      236.00      216.40     13.27 o 
   3   5   2       49.61       33.37      7.03 o 
   4   5   2       28.33       16.32      5.99 o 
   5   5   2       52.79       53.67      9.56 o 
   6   5   2      252.93      247.14     18.13 o 
   7   5   2       43.66       40.60     10.95 o 
   8   5   2       66.00       71.29     13.07 o 
  -8   6   2      159.50      153.17     14.46 o 
  -7   6   2        4.35       -1.60      6.20 o 
  -6   6   2      671.81      719.87     33.73 o 
  -5   6   2      567.83      572.90     19.33 o 
  -4   6   2        1.50       -2.52      3.36 o 
  -3   6   2       28.04       20.75      3.90 o 
  -2   6   2     2283.04     2384.48     47.81 o 
  -1   6   2      208.09      194.55      6.91 o 
   0   6   2     1504.80     1566.69     32.70 o 
   1   6   2     5045.71     5397.44    105.23 o 
   2   6   2      538.36      511.99     24.07 o 
   3   6   2        0.20       -6.74      4.49 o 
   4   6   2      215.43      219.03     15.19 o 
   5   6   2       54.47       81.57     11.05 o 
   6   6   2        1.17       -8.32      7.33 o 
   7   6   2       85.77       69.38     12.24 o 
  -8   7   2       29.26       30.58      9.82 o 
  -7   7   2      101.86      106.16     13.17 o 
  -6   7   2      157.75      171.66     14.51 o 
  -5   7   2       11.20        7.90      7.59 o 
  -4   7   2       37.74       33.16     13.84 o 
  -3   7   2     1606.23     1657.25     45.13 o 
  -2   7   2      268.48      257.17     11.04 o 
  -1   7   2        7.40        9.54      8.32 o 
   0   7   2      493.63      496.85     14.24 o 
   1   7   2     3007.50     3210.64     64.67 o 
   2   7   2        4.72        0.98      5.73 o 
   3   7   2      458.34      487.81     24.85 o 
   4   7   2      148.28      132.71     12.91 o 
   5   7   2       38.69       37.61     10.07 o 
   6   7   2       14.39       -0.52      8.52 o 
   7   7   2       31.55       31.41     11.42 o 
  -7   8   2      176.97      169.28     15.96 o 
  -6   8   2      603.80      609.18     31.92 o 
  -5   8   2       50.74       44.22      9.66 o 
  -4   8   2      154.27      139.58     13.69 o 
  -3   8   2     2850.82     2885.06     75.30 o 
  -2   8   2      378.59      410.94     28.83 o 
  -1   8   2      368.71      323.59     13.62 o 
   0   8   2      974.75      944.62     23.87 o 
   1   8   2       35.30       32.55      4.10 o 
   2   8   2       13.51       -0.15      6.92 o 
   3   8   2     1088.41     1080.97     45.71 o 
   4   8   2       59.99       81.77     12.96 o 
   5   8   2        5.06       -5.42      7.90 o 
   6   8   2       29.58       25.67     11.83 o 
  -7   9   2      201.77      210.05     18.39 o 
  -6   9   2        7.84        8.83      9.71 o 
  -5   9   2       61.44       78.78     12.29 o 
  -4   9   2      146.95      170.79     15.75 o 
  -3   9   2       88.35       81.88     12.09 o 
  -2   9   2       19.02       20.05      5.63 o 
  -1   9   2     1173.88     1136.74     34.03 o 
   0   9   2      379.00      377.52     15.36 o 
   1   9   2       42.67       40.76      4.83 o 
   2   9   2      335.90      321.68     20.25 o 
   3   9   2      268.96      260.15     18.44 o 
   4   9   2       27.99       44.99     11.88 o 
   5   9   2      116.89      123.51     16.22 o 
   6   9   2       32.48       48.87     14.15 o 
  -6  10   2        2.07       -3.87      8.63 o 
  -5  10   2      364.71      398.86     25.83 o 
  -4  10   2      266.78      268.26     20.41 o 
  -3  10   2       46.23       49.64     12.09 o 
  -2  10   2      515.53      494.12     28.41 o 
  -1  10   2      770.62      810.48     26.78 o 
   0  10   2      189.54      191.86     11.50 o 
   1  10   2      137.73      131.01      9.70 o 
   2  10   2      132.32      142.01     15.08 o 
   3  10   2       64.85       55.58     11.98 o 
   4  10   2        0.19       -7.13      8.37 o 
   5  10   2       84.01      115.97     17.77 o 
  -5  11   2      108.23      130.18     17.05 o 
  -4  11   2      100.50       96.40     14.93 o 
  -3  11   2       19.15       19.48     11.62 o 
  -2  11   2      374.30      392.86     26.19 o 
  -1  11   2      239.07      265.63     20.36 o 
   0  11   2       31.74       30.90      6.91 o 
   1  11   2      138.79      139.38     23.35 o 
   2  11   2      186.66      193.98     17.20 o 
   3  11   2        7.86       12.40     10.18 o 
   4  11   2       20.95       -0.77      9.40 o 
  -4  12   2        0.19      -12.24      8.16 o 
  -3  12   2      154.07      149.91     18.65 o 
  -2  12   2      218.33      228.07     20.61 o 
  -1  12   2       78.07       95.52     14.67 o 
   0  12   2       85.68       91.07     14.41 o 
   1  12   2      193.27      207.77     17.46 o 
   2  12   2       10.95       16.22      9.56 o 
  -2 -12   3       96.69      108.95     14.57 o 
  -1 -12   3        9.96       11.36      9.97 o 
   0 -12   3       27.10       14.83      9.35 o 
   1 -12   3      298.06      329.07     20.61 o 
   2 -12   3      145.06      136.79     16.53 o 
   3 -12   3        0.58       -4.08      8.99 o 
  -4 -11   3        3.51       -1.36      6.26 o 
  -3 -11   3      140.02      126.72     15.19 o 
  -2 -11   3      294.70      300.14     20.36 o 
  -1 -11   3        1.96       -9.35      7.64 o 
   0 -11   3      112.47      129.40     14.31 o 
   1 -11   3      187.01      193.32     11.19 o 
   2 -11   3       65.00       56.81      7.57 o 
   3 -11   3       13.96        0.67      8.01 o 
   4 -11   3      265.67      246.10     19.84 o 
   5 -11   3       20.06        8.27      9.14 o 
  -5 -10   3        0.06       -9.12      6.15 o 
  -4 -10   3       70.49       56.96      9.56 o 
  -3 -10   3      197.16      200.75     11.18 o 
  -2 -10   3       52.21       58.17     11.00 o 
  -1 -10   3       89.23       84.51     11.57 o 
   0 -10   3      316.73      345.51     15.83 o 
   1 -10   3      127.07      129.00      8.86 o 
   2 -10   3        6.73        0.94      5.35 o 
   3 -10   3      304.56      303.15     12.77 o 
   4 -10   3      257.40      275.55     19.48 o 
   5 -10   3       56.29       43.60     11.06 o 
   6 -10   3       77.62       80.23     14.67 o 
  -6  -9   3        4.51       -7.44      9.92 o 
  -5  -9   3       18.67       14.68      6.32 o 
  -4  -9   3      213.84      196.63     11.93 o 
  -3  -9   3      130.16      130.67      8.89 o 
  -2  -9   3        1.04       -0.90      4.34 o 
  -1  -9   3      330.34      319.04     18.39 o 
   0  -9   3      879.66      884.01     26.06 o 
   1  -9   3       68.09       68.87      6.78 o 
   2  -9   3      305.08      294.88     11.99 o 
   3  -9   3      414.68      417.03     14.95 o 
   4  -9   3      232.43      211.18     10.53 o 
   5  -9   3        2.13        9.45      8.21 o 
   6  -9   3       88.62       94.33     14.26 o 
  -6  -8   3       11.20        0.83      8.27 o 
  -5  -8   3       27.00       23.89      6.41 o 
  -4  -8   3      128.63      121.59      9.03 o 
  -3  -8   3        8.30       11.43      4.63 o 
  -2  -8   3       99.18      104.67      7.39 o 
  -1  -8   3      216.01      207.78      7.65 o 
   0  -8   3       34.93       32.56      5.18 o 
   1  -8   3       75.38       84.62      6.68 o 
   2  -8   3      690.81      699.85     20.94 o 
   3  -8   3     1069.22     1021.16     39.33 o 
   4  -8   3       57.05       56.64      6.25 o 
   5  -8   3       70.42       69.75      7.11 o 
   6  -8   3      138.21      139.69     15.50 o 
   7  -8   3        6.23        5.42      9.20 o 
  -7  -7   3       55.24       53.31     12.65 o 
  -6  -7   3        8.17        0.10      9.09 o 
  -5  -7   3       41.94       62.50      7.65 o 
  -4  -7   3       77.07       74.34      7.80 o 
  -3  -7   3        1.36       -4.33      3.72 o 
  -2  -7   3      321.38      310.44     11.64 o 
  -1  -7   3      140.52      140.88      7.70 o 
   0  -7   3       56.86       54.17      3.77 o 
   1  -7   3     1317.19     1412.50     36.66 o 
   2  -7   3     1214.08     1198.43     32.01 o 
   3  -7   3      350.12      336.87     16.43 o 
   4  -7   3      139.77      114.17     10.02 o 
   5  -7   3     1315.88     1285.92     47.11 o 
   6  -7   3       12.11        4.03      6.41 o 
  -7  -6   3       36.11       24.99      7.30 o 
  -6  -6   3     1199.42     1157.55     34.15 o 
  -5  -6   3      142.07      151.95      7.90 o 
  -4  -6   3        5.36       -1.24      3.28 o 
  -3  -6   3       10.22        7.58      3.04 o 
  -2  -6   3      406.31      425.77      9.66 o 
  -1  -6   3      265.13      251.44      7.48 o 
   0  -6   3      253.39      272.37     12.58 o 
   1  -6   3      221.58      186.81      5.81 o 
   2  -6   3     1113.37     1124.35     39.82 o 
   3  -6   3       26.72       22.16      5.58 o 
   4  -6   3      733.45      767.91     30.11 o 
   5  -6   3      909.39      900.86     35.17 o 
   6  -6   3       75.80       73.46      9.61 o 
   7  -6   3        3.61        6.10      6.41 o 
  -8  -5   3        7.15        4.05     13.87 o 
  -7  -5   3       11.87       11.74      6.44 o 
  -6  -5   3     2100.60     1987.38     52.59 o 
  -5  -5   3      264.95      257.04      9.65 o 
  -4  -5   3       11.85       12.91      3.39 o 
  -3  -5   3      894.16      847.46     19.24 o 
  -2  -5   3      111.24       93.96      6.20 o 
  -1  -5   3      397.25      436.32      9.04 o 
   0  -5   3      256.26      229.96      6.35 o 
   1  -5   3      413.61      555.95     19.37 o 
   2  -5   3      241.24      211.75     10.90 o 
   3  -5   3       43.30       45.56      5.99 o 
   4  -5   3     1756.14     1704.56     58.52 o 
   5  -5   3      543.19      566.46     24.33 o 
   6  -5   3       29.75       26.50      6.72 o 
   7  -5   3      216.90      219.14     14.93 o 
   8  -5   3       10.72        8.99      7.08 o 
  -8  -4   3        1.05       -6.33      7.21 o 
  -7  -4   3       22.55       41.50      7.32 o 
  -6  -4   3       46.62       47.86     20.28 o 
  -5  -4   3      106.11       99.14      7.83 o 
  -4  -4   3     1013.40     1076.30     51.55 o 
  -3  -4   3      285.99      306.47     11.25 o 
  -2  -4   3      897.70      855.41     22.84 o 
  -1  -4   3       14.05       10.71      1.67 o 
   0  -4   3     1732.17     1808.78     34.60 o 
   1  -4   3      767.18      793.33     19.62 o 
   2  -4   3      158.69      165.41      9.14 o 
   3  -4   3      244.67      209.94     11.11 o 
   4  -4   3     1564.69     1622.74     55.73 o 
   5  -4   3      162.35      164.38     11.36 o 
   6  -4   3      376.81      337.64     17.87 o 
   7  -4   3      680.06      669.10     29.34 o 
   8  -4   3       79.31      100.74     12.40 o 
  -8  -3   3       12.63        7.56      6.88 o 
  -7  -3   3      161.64      170.27     15.75 o 
  -6  -3   3       15.46       14.31      6.20 o 
  -5  -3   3       40.79       41.28      8.06 o 
  -4  -3   3     2185.50     2182.75     54.08 o 
  -3  -3   3      193.57      153.14      7.27 o 
  -2  -3   3      164.26      166.77      6.90 o 
  -1  -3   3       76.88       74.25      8.01 o 
   0  -3   3     1320.26     1406.47     33.49 o 
   1  -3   3     2018.70     2244.52     72.31 o 
   2  -3   3     1537.08     1615.92     53.67 o 
   3  -3   3       10.67        5.03      1.69 o 
   4  -3   3     1288.29     1340.74     36.39 o 
   5  -3   3        8.20        0.05      3.87 o 
   6  -3   3      651.77      607.06     26.55 o 
   7  -3   3      478.91      495.46     24.18 o 
   8  -3   3       56.19       60.13     10.85 o 
  -9  -2   3        3.33       -4.32     13.74 o 
  -8  -2   3      161.90      199.97     20.82 o 
  -7  -2   3      138.20      139.27     13.33 o 
  -6  -2   3      105.14       98.67     11.00 o 
  -5  -2   3      136.22      140.77     12.03 o 
  -4  -2   3      926.44      974.75     56.43 o 
  -3  -2   3     3418.99     3421.34     80.71 o 
  -2  -2   3      406.13      404.57     12.02 o 
  -1  -2   3     1249.89     1243.08     30.08 o 
   0  -2   3      369.32      342.33     14.18 o 
   1  -2   3      780.66      812.56     20.92 o 
   2  -2   3      128.99       98.50      3.92 o 
   3  -2   3     2912.80     2829.19     66.07 o 
   4  -2   3        0.79        2.88      2.66 o 
   5  -2   3      103.90      100.82      5.94 o 
   6  -2   3      844.31      883.45     35.28 o 
   7  -2   3      106.33      126.67     12.03 o 
   8  -2   3       32.02       37.25     11.21 o 
   9  -2   3      134.09      191.91     20.61 o 
  -9  -1   3       28.27       15.24     13.95 o 
  -8  -1   3      212.23      232.72     17.82 o 
  -7  -1   3      174.71      201.21     16.01 o 
  -6  -1   3       97.38      103.58     10.85 o 
  -5  -1   3      438.41      403.49     13.38 o 
  -4  -1   3      446.30      422.59     10.56 o 
  -3  -1   3      124.71      121.12      5.68 o 
  -2  -1   3      222.85      206.22      7.23 o 
  -1  -1   3     2509.44     2667.86     96.18 o 
   0  -1   3      439.96      465.85     12.13 o 
   1  -1   3     1628.29     1740.44     77.12 o 
   2  -1   3     2126.94     2028.98     93.44 o 
   3  -1   3       15.29       11.81      2.28 o 
   4  -1   3       36.02       50.14      4.20 o 
   5  -1   3      666.77      683.04     27.84 o 
   6  -1   3      299.43      302.72     16.63 o 
   8  -1   3       85.68      144.59     18.49 o 
   9  -1   3      109.03      163.60     22.63 o 
  -9   0   3      128.60       90.14     13.53 o 
  -8   0   3      176.71      174.45     15.96 o 
  -7   0   3       36.00       34.25      8.21 o 
  -6   0   3      215.33      188.30     14.10 o 
  -5   0   3     1021.48     1031.43     28.89 o 
  -4   0   3      106.79      102.93      5.39 o 
  -3   0   3       13.11       19.40      1.98 o 
  -2   0   3      528.25      503.27     15.07 o 
  -1   0   3     2808.79     2839.89     65.34 o 
   0   0   3      273.41      268.20      7.58 o 
   1   0   3     4567.76     4277.56     97.75 o 
   2   0   3      162.68      120.48      4.96 o 
   3   0   3        8.33        9.51      3.20 o 
   4   0   3      934.60      978.49     37.14 o 
   5   0   3      616.06      667.49     27.94 o 
   6   0   3      131.60      113.44     10.43 o 
   7   0   3      114.43      151.46     13.07 o 
  -9   1   3      151.00      120.16     15.19 o 
  -8   1   3       97.30       88.95     12.24 o 
  -7   1   3       24.62       20.51      7.34 o 
  -6   1   3      808.07      769.86     23.53 o 
  -5   1   3      886.61      900.30     25.94 o 
  -4   1   3       19.12       17.61      4.49 o 
  -3   1   3     1075.59     1002.23     38.58 o 
  -2   1   3      252.12      256.75      7.49 o 
  -1   1   3       32.88       31.34      1.67 o 
   0   1   3      158.14      135.51      4.52 o 
   1   1   3      415.66      387.59     16.06 o 
   2   1   3     1275.22     1273.16     46.18 o 
   3   1   3      916.16      994.40     37.45 o 
   4   1   3      863.99      897.71     35.17 o 
   5   1   3      514.66      510.49     23.35 o 
   6   1   3       16.60       25.00      6.92 o 
   7   1   3      225.68      235.46     16.48 o 
   8   1   3      208.43      231.17     17.92 o 
  -9   2   3       22.94       24.02      9.66 o 
  -8   2   3       24.70       36.32      9.82 o 
  -7   2   3      312.49      291.56     12.72 o 
  -6   2   3      684.16      639.00     20.49 o 
  -5   2   3      578.10      569.45     30.40 o 
  -4   2   3      958.65      916.11     25.89 o 
  -3   2   3     2455.57     2659.24     67.14 o 
  -2   2   3     3983.10     4172.26    235.25 o 
  -1   2   3     2304.23     2389.21     70.89 o 
   0   2   3     1501.59     1414.33     50.26 o 
   1   2   3       69.90       61.89      5.63 o 
   2   2   3      223.82      228.74     12.19 o 
   3   2   3      606.77      586.56     24.64 o 
   4   2   3     1760.32     1773.36     64.62 o 
   5   2   3      184.32      193.25     13.02 o 
   6   2   3      140.51      149.29     12.24 o 
   7   2   3      178.90      171.56     14.77 o 
   8   2   3       95.81      104.51     13.79 o 
  -9   3   3       35.96       16.32      9.51 o 
  -8   3   3       52.65       44.99     10.38 o 
  -7   3   3      530.71      499.43     18.23 o 
  -6   3   3      684.68      642.41     20.87 o 
  -5   3   3      248.50      280.50     22.14 o 
  -4   3   3     1099.14     1075.83     43.75 o 
  -3   3   3     4256.92     4573.67     88.58 o 
  -2   3   3      161.81      181.30      7.68 o 
   0   3   3       95.45       81.71      4.82 o 
   1   3   3      843.32      873.58     33.78 o 
   2   3   3      273.63      260.26     13.89 o 
   3   3   3        6.75        1.55      3.72 o 
   4   3   3     1295.62     1396.66     52.94 o 
   5   3   3        0.84        3.31      5.63 o 
   6   3   3      191.48      206.68     15.03 o 
   7   3   3      241.50      266.04     18.28 o 
   8   3   3        0.18       -5.78      7.75 o 
  -8   4   3      191.67      150.99     10.36 o 
  -7   4   3      450.72      455.76     17.43 o 
  -6   4   3      219.13      180.46     11.26 o 
  -5   4   3       43.20       46.19     11.65 o 
  -4   4   3     2854.24     2919.16     74.62 o 
  -3   4   3      331.90      321.27      8.04 o 
  -2   4   3     2133.18     2301.94     91.66 o 
  -1   4   3     5787.95     6483.28    158.91 o 
   0   4   3      762.61      701.88     20.81 o 
   1   4   3       18.43       17.62      4.65 o 
   2   4   3        3.09       -2.12      3.20 o 
   3   4   3      409.55      389.14     19.53 o 
   4   4   3       42.70       46.49      7.90 o 
   5   4   3      397.19      370.86     20.41 o 
   6   4   3      954.34      948.58     41.32 o 
   7   4   3       51.98       46.18     10.07 o 
   8   4   3        3.94        2.17      8.32 o 
  -8   5   3        1.96        0.88      7.85 o 
  -7   5   3       49.31       44.15      6.50 o 
  -6   5   3       21.23       19.90     10.07 o 
  -5   5   3      816.41      857.83     26.22 o 
  -4   5   3      599.66      644.62     24.15 o 
  -3   5   3        0.68       -1.68      2.83 o 
  -2   5   3      629.48      666.88     14.80 o 
  -1   5   3     7154.41     7808.85    191.43 o 
   0   5   3       59.69       74.92      5.93 o 
   1   5   3      317.57      311.24     16.43 o 
   2   5   3      758.09      831.28     34.50 o 
   3   5   3       16.47       17.82      6.72 o 
   4   5   3       14.06       10.44      6.04 o 
   5   5   3      125.02      142.37     13.53 o 
   6   5   3      767.76      758.61     35.64 o 
   7   5   3        1.19       -5.17      8.01 o 
  -8   6   3      375.75      386.51     24.02 o 
  -7   6   3        1.95       -6.51      6.77 o 
  -6   6   3       38.89       42.94      6.22 o 
  -5   6   3     3266.94     3304.74     97.70 o 
  -4   6   3      545.22      566.36     38.48 o 
  -3   6   3      229.34      218.19     10.19 o 
  -2   6   3     1186.81     1153.33     32.86 o 
  -1   6   3       31.89       13.08      2.50 o 
   0   6   3        0.68        0.93      4.29 o 
   1   6   3     2481.56     2592.70     67.52 o 
   2   6   3        4.72       -4.29      4.49 o 
   3   6   3       12.05        3.87      5.94 o 
   4   6   3       51.02       64.63      9.97 o 
   5   6   3       63.79       72.68     11.16 o 
   6   6   3        1.81       -3.51      7.96 o 
   7   6   3       23.41       19.94      9.92 o 
  -8   7   3       30.35       18.13      9.35 o 
  -7   7   3        1.41       -7.28      7.75 o 
  -6   7   3      135.69      159.83     14.67 o 
  -5   7   3      239.10      257.87     12.51 o 
  -4   7   3      205.79      203.96     14.36 o 
  -3   7   3      914.93      861.26     26.83 o 
  -2   7   3     1058.41     1072.75     31.55 o 
  -1   7   3       56.83       33.80      5.19 o 
   0   7   3      351.46      345.11     19.76 o 
   1   7   3      699.59      692.01     22.35 o 
   2   7   3      192.37      163.29     13.12 o 
   3   7   3      199.19      201.05     15.65 o 
   4   7   3      113.90      130.54     14.51 o 
   5   7   3       37.52       24.64      9.30 o 
   6   7   3        6.60       -3.82      7.90 o 
   7   7   3       48.91       64.42     14.62 o 
  -7   8   3      225.31      217.17     18.28 o 
  -6   8   3      241.46      225.85     18.59 o 
  -5   8   3       29.94       24.43      8.94 o 
  -4   8   3      498.36      502.89     29.07 o 
  -3   8   3      781.48      796.55     25.92 o 
  -2   8   3      255.28      235.61     17.51 o 
  -1   8   3       24.73       17.88      4.97 o 
   0   8   3      465.45      486.29     34.37 o 
   1   8   3      402.28      383.73     15.57 o 
   2   8   3       12.77        0.57      7.34 o 
   3   8   3      176.43      183.34     15.19 o 
   4   8   3       99.71      105.75     13.89 o 
   5   8   3       18.02       12.86     10.44 o 
   6   8   3        7.08       13.90     10.90 o 
  -7   9   3       89.56       80.33     14.20 o 
  -6   9   3      232.83      240.62     20.20 o 
  -5   9   3        2.94      -11.23      7.49 o 
  -4   9   3      550.11      567.24     30.99 o 
  -3   9   3      419.89      441.82     17.71 o 
  -2   9   3       11.99        7.76      5.21 o 
  -1   9   3      213.10      207.49     11.35 o 
   0   9   3      275.08      279.39     13.33 o 
   1   9   3      151.71      153.40     11.88 o 
   2   9   3        6.05        8.01      6.97 o 
   3   9   3      154.64      171.61     16.01 o 
   4   9   3       98.64      106.37     14.41 o 
   5   9   3        0.04      -11.67      9.81 o 
  -6  10   3        4.35        8.21      9.87 o 
  -5  10   3      103.92      110.09     16.22 o 
  -4  10   3      448.61      453.98     28.21 o 
  -3  10   3      218.98      199.09     18.08 o 
  -2  10   3      132.52      116.78     23.02 o 
  -1  10   3       88.54       95.64      8.96 o 
   0  10   3      167.44      199.57     17.64 o 
   1  10   3       10.89        1.17      5.12 o 
   2  10   3      112.00      119.18     14.62 o 
   3  10   3      157.07      164.07     17.46 o 
   4  10   3        7.33       -4.44      8.83 o 
  -5  11   3      141.57      174.25     20.41 o 
  -4  11   3      263.55      251.63     22.42 o 
  -3  11   3       11.26       12.24     10.18 o 
  -2  11   3       89.32      105.07     15.50 o 
  -1  11   3      583.89      599.71     22.59 o 
   0  11   3        4.00       -4.06      5.20 o 
   1  11   3        1.05       -1.14      5.11 o 
   2  11   3      126.00      108.28     13.84 o 
   3  11   3       40.37       32.29     10.49 o 
  -3  12   3      125.05      118.09     17.10 o 
  -2  12   3      433.90      407.18     27.38 o 
  -1  12   3      130.72      160.86     17.56 o 
   0  12   3        0.08        2.48      6.38 o 
   1  12   3      107.39      117.78     10.85 o 
   2  12   3        3.02        0.93      8.83 o 
  -2 -12   4      165.02      158.28     18.08 o 
  -1 -12   4       76.03       84.15     13.33 o 
   0 -12   4       10.74        7.49      8.37 o 
   1 -12   4       73.33       90.19     13.48 o 
   2 -12   4      148.24      161.10     10.84 o 
   3 -12   4       64.76       47.73     12.29 o 
  -4 -11   4        1.48       -4.34      9.20 o 
  -3 -11   4       91.39       88.80     14.57 o 
  -2 -11   4      299.26      309.90     20.87 o 
  -1 -11   4      105.85      102.80     13.64 o 
   0 -11   4       80.73       84.10     12.24 o 
   1 -11   4      288.43      290.12     18.70 o 
   2 -11   4      120.03      117.22     12.91 o 
   3 -11   4        9.05        1.80      6.25 o 
   4 -11   4       64.97       58.69     11.78 o 
  -5 -10   4        2.69       -2.78      6.34 o 
  -4 -10   4        2.41       -6.97      5.88 o 
  -3 -10   4       32.40       32.11      6.74 o 
  -2 -10   4      185.73      170.94     15.70 o 
  -1 -10   4        0.20       -9.14      6.82 o 
   0 -10   4      436.82      426.34     22.78 o 
   1 -10   4      527.22      524.31     18.11 o 
   2 -10   4        0.78       -5.35      4.66 o 
   3 -10   4       22.35       11.47      5.27 o 
   4 -10   4       81.67       92.66     11.44 o 
   5 -10   4       29.85       30.12     11.31 o 
  -6  -9   4       25.38       34.52      8.27 o 
  -5  -9   4        1.90       -7.13      5.19 o 
  -4  -9   4       56.30       48.70      7.61 o 
  -3  -9   4       27.59       32.68      6.29 o 
  -2  -9   4        0.98        3.67      6.41 o 
  -1  -9   4      206.52      193.25     14.62 o 
   0  -9   4      801.62      834.92     25.05 o 
   1  -9   4      519.63      503.24     17.16 o 
   2  -9   4      128.38      123.96      8.14 o 
   3  -9   4      501.68      451.19     16.12 o 
   4  -9   4       61.97       62.14      7.08 o 
   5  -9   4        4.06        3.65      7.18 o 
   6  -9   4       99.88       68.91     13.69 o 
  -6  -8   4        4.57       -3.40      6.12 o 
  -5  -8   4        0.11       -7.29      4.86 o 
  -4  -8   4      168.03      167.20     10.39 o 
  -3  -8   4       30.56       24.03      5.34 o 
  -2  -8   4      243.97      215.83     10.04 o 
  -1  -8   4      113.04      107.05      6.74 o 
   0  -8   4     1252.01     1284.65     34.55 o 
   1  -8   4       30.29       30.17      4.90 o 
   2  -8   4      296.45      312.49     17.64 o 
   3  -8   4     1282.41     1214.64     33.68 o 
   4  -8   4       43.21       39.00      7.34 o 
   5  -8   4       22.11       22.94      7.18 o 
   6  -8   4       97.01      113.39     11.72 o 
  -7  -7   4       45.81       63.22      9.41 o 
  -6  -7   4        8.20        7.76      4.92 o 
  -5  -7   4      125.48      123.32      7.59 o 
  -4  -7   4      160.67      172.19      8.07 o 
  -3  -7   4      159.23      145.89      6.88 o 
  -2  -7   4       27.88       28.83      5.32 o 
  -1  -7   4      127.69      135.97      5.72 o 
   0  -7   4      578.48      585.46     14.03 o 
   1  -7   4        1.68       -3.54      2.83 o 
   2  -7   4     1689.04     1704.04     58.73 o 
   3  -7   4      515.93      525.45     22.73 o 
   4  -7   4       72.84       74.91      8.99 o 
   5  -7   4      159.90      159.26     12.40 o 
   6  -7   4       17.05        1.76      6.46 o 
   7  -7   4       18.12       13.33      7.80 o 
  -7  -6   4       58.99       58.91     10.69 o 
  -6  -6   4       59.27       63.67      7.09 o 
  -5  -6   4        5.02        1.49      4.07 o 
  -4  -6   4      225.38      203.79      8.33 o 
  -3  -6   4        2.88       -2.93      2.61 o 
  -2  -6   4      714.86      717.63     16.68 o 
  -1  -6   4      233.81      249.68      6.35 o 
   0  -6   4      161.25      172.77      5.73 o 
   1  -6   4      145.88      150.79     10.12 o 
   2  -6   4     1546.90     1709.82     58.31 o 
   3  -6   4     1003.48     1014.75     37.50 o 
   4  -6   4      367.44      391.26     18.91 o 
   5  -6   4     1030.25      991.14     38.64 o 
   6  -6   4      114.30      104.66     11.57 o 
   7  -6   4        7.41        1.34      5.89 o 
   8  -6   4       12.68       31.51      9.04 o 
  -8  -5   4        1.41       -5.04     12.94 o 
  -7  -5   4        4.79        2.30      6.64 o 
  -6  -5   4      620.49      617.02     29.96 o 
  -5  -5   4       15.81       19.60     10.80 o 
  -4  -5   4        3.55        1.15      3.55 o 
  -3  -5   4      227.41      237.09     10.16 o 
  -2  -5   4      554.35      565.69     13.50 o 
  -1  -5   4     1241.92     1286.76     39.88 o 
   0  -5   4      297.53      295.14      7.32 o 
   1  -5   4      151.87      123.93      4.68 o 
   2  -5   4     1997.72     2242.20     74.12 o 
   3  -5   4       12.27        7.18      4.86 o 
   4  -5   4      319.88      333.51     16.99 o 
   5  -5   4     1268.44     1147.91     42.87 o 
   6  -5   4      387.66      382.89     19.79 o 
   7  -5   4       93.92       83.01     10.80 o 
   8  -5   4       18.95       22.78      8.42 o 
  -8  -4   4       18.86       19.54      8.08 o 
  -7  -4   4       10.30        5.53      6.25 o 
  -6  -4   4      183.16      208.55     15.86 o 
  -5  -4   4     1213.89     1159.46     62.34 o 
  -4  -4   4      121.09      131.78      8.09 o 
  -3  -4   4      495.99      437.55     28.08 o 
  -2  -4   4      748.61      754.70     23.41 o 
  -1  -4   4       63.66       57.85      4.20 o 
   0  -4   4     1046.38     1069.65     26.57 o 
   1  -4   4     1297.68     1319.08     45.09 o 
   2  -4   4        8.55        3.31      3.31 o 
   3  -4   4        2.98       -0.52      3.62 o 
   4  -4   4     1533.26     1558.64     54.39 o 
   5  -4   4      378.42      376.80     18.59 o 
   6  -4   4        2.57       -0.21      5.11 o 
   7  -4   4      211.25      221.10     15.60 o 
   8  -4   4      138.20      133.70     13.17 o 
  -8  -3   4        0.06       -3.31     11.36 o 
  -7  -3   4       56.81       57.24     10.64 o 
  -6  -3   4       93.50      109.83     12.24 o 
  -5  -3   4      107.66       80.78      6.93 o 
  -4  -3   4       26.29       28.66      9.40 o 
  -3  -3   4      903.12      893.69     28.25 o 
  -2  -3   4      352.80      339.80     11.09 o 
  -1  -3   4      812.72      857.48     22.05 o 
   0  -3   4     1251.52     1283.20     34.94 o 
   1  -3   4     1011.57     1028.15     25.23 o 
   2  -3   4      162.65      175.15      5.75 o 
   3  -3   4      730.18      695.66     18.20 o 
   4  -3   4      625.29      648.38     26.19 o 
   5  -3   4       85.15       86.42      9.19 o 
   6  -3   4      119.29      114.42     10.59 o 
   7  -3   4      299.92      290.22     17.92 o 
   8  -3   4       59.53       55.74     11.78 o 
  -9  -2   4       45.38       55.89     17.66 o 
  -8  -2   4       31.60       21.75      9.71 o 
  -7  -2   4      231.44      212.73     17.25 o 
  -6  -2   4      133.69      121.09     12.24 o 
  -5  -2   4        0.52        1.21      7.52 o 
  -4  -2   4      251.36      251.18     10.14 o 
  -3  -2   4      333.67      312.75     11.07 o 
  -2  -2   4      139.84      153.45      8.19 o 
  -1  -2   4      999.33     1032.57     38.76 o 
   0  -2   4     4264.29     4242.04     97.28 o 
   1  -2   4      137.13      166.93      5.77 o 
   2  -2   4     1738.38     1799.53     42.72 o 
   3  -2   4      831.43      775.80     20.45 o 
   4  -2   4      360.11      341.11     11.34 o 
   5  -2   4       16.62       17.77      5.53 o 
   6  -2   4      435.44      464.82     23.09 o 
   7  -2   4      194.51      181.37     14.88 o 
   8  -2   4        1.10       -2.12      8.52 o 
  -9  -1   4        0.65        5.42      9.87 o 
  -8  -1   4      144.74      140.93     14.77 o 
  -7  -1   4      369.22      337.64     21.29 o 
  -6  -1   4       76.08       69.64     10.02 o 
  -5  -1   4      134.45      119.90     11.36 o 
  -4  -1   4      118.24      125.44      9.48 o 
  -3  -1   4       14.92       11.68      4.41 o 
  -2  -1   4        1.41       -0.52      2.17 o 
  -1  -1   4      371.78      311.36     10.07 o 
   0  -1   4     1772.19     1772.02     41.84 o 
   1  -1   4        1.92        1.44      1.25 o 
   2  -1   4     3231.41     3301.23    101.70 o 
   3  -1   4     1164.04     1171.90     29.66 o 
   4  -1   4        2.28       -1.18      2.44 o 
   5  -1   4      354.33      376.46     23.25 o 
   6  -1   4      651.69      707.10     21.91 o 
   7  -1   4      125.19      164.43     15.13 o 
   8  -1   4        3.44       -1.60      9.82 o 
  -9   0   4       53.17       57.91     12.24 o 
  -8   0   4      225.85      209.17     17.35 o 
  -7   0   4      292.22      254.78     17.92 o 
  -6   0   4       89.79       70.15      9.97 o 
  -5   0   4     1398.28     1373.03     56.22 o 
  -4   0   4     1544.58     1436.65     29.91 o 
  -3   0   4       15.78       13.38      1.99 o 
  -2   0   4       27.53       19.80      2.00 o 
  -1   0   4      208.02      246.97      7.57 o 
   0   0   4     5824.62     6220.61    141.47 o 
   1   0   4     1706.83     1707.08     40.58 o 
   2   0   4     3835.81     3803.08     88.10 o 
   3   0   4     1311.22     1291.36     32.61 o 
   4   0   4      355.01      325.14     16.32 o 
   5   0   4      611.73      651.53     28.20 o 
   6   0   4      390.62      476.71     23.61 o 
   7   0   4       66.06       82.29     11.16 o 
  -9   1   4      172.95      163.55     17.10 o 
  -8   1   4      200.09      181.17     16.74 o 
  -7   1   4        1.53        8.11      6.15 o 
  -6   1   4      388.98      343.53     19.94 o 
  -5   1   4     2363.93     2434.01     63.11 o 
  -4   1   4      400.78      381.35     13.10 o 
  -3   1   4       46.86       63.32      3.99 o 
  -2   1   4       22.14        9.76      1.60 o 
  -1   1   4      532.17      536.85     14.02 o 
   0   1   4       19.63       19.36      2.03 o 
   2   1   4     6740.62     6521.90    219.36 o 
   3   1   4       12.18       12.97      4.44 o 
   4   1   4      197.19      145.42     10.90 o 
   5   1   4      809.07      884.59     36.62 o 
   6   1   4      127.83      135.97     12.34 o 
   7   1   4      230.18      272.65     18.44 o 
  -9   2   4      261.38      286.45     22.06 o 
  -8   2   4      133.24      119.38     14.57 o 
  -7   2   4       18.45       18.70      7.75 o 
  -6   2   4      505.41      501.47     17.54 o 
  -5   2   4     1047.10     1037.70     58.83 o 
  -4   2   4      578.45      642.47     19.86 o 
  -3   2   4     5655.36     6076.12    149.56 o 
  -2   2   4        9.83        4.20      1.13 o 
  -1   2   4      313.79      372.52     10.33 o 
   0   2   4      489.67      517.03     18.03 o 
   1   2   4      783.89      655.72     26.39 o 
   2   2   4      518.70      480.74     21.34 o 
   3   2   4      742.46      714.19     30.06 o 
   4   2   4     2635.95     2672.51     95.30 o 
   5   2   4      451.57      438.74     22.37 o 
   6   2   4       10.87       -0.21      5.63 o 
   7   2   4       76.32       84.56     11.88 o 
   8   2   4      325.65      381.91     24.23 o 
  -9   3   4       81.92      104.82     15.08 o 
  -8   3   4        1.15        0.93      6.92 o 
  -7   3   4      128.81      131.42     22.86 o 
  -6   3   4      397.08      386.80     19.45 o 
  -5   3   4       29.74       26.33      4.68 o 
  -4   3   4      209.52      229.36      9.94 o 
  -3   3   4     7435.27     7941.36    194.44 o 
  -2   3   4      245.47      192.13      9.14 o 
  -1   3   4      748.03      808.46     17.30 o 
   0   3   4      396.69      344.15     16.32 o 
   1   3   4       16.82        1.45      2.94 o 
   2   3   4        7.40        5.53      3.87 o 
   3   3   4      835.12      873.48     35.85 o 
   4   3   4     3187.75     3292.22    116.42 o 
   5   3   4       36.78       45.15      8.99 o 
   6   3   4       90.75       90.30     11.72 o 
   7   3   4      299.89      340.17     21.49 o 
   8   3   4       27.22       43.24     10.54 o 
  -8   4   4       26.45        8.99      7.90 o 
  -7   4   4     1554.44     1605.82     45.78 o 
  -6   4   4      174.04      176.44      9.93 o 
  -5   4   4        3.14       -2.10      3.39 o 
  -4   4   4      385.80      346.01     13.22 o 
  -3   4   4      797.87      760.62     26.73 o 
  -2   4   4       28.29       35.41      4.52 o 
  -1   4   4     1968.91     2047.24     53.52 o 
   0   4   4       67.06       46.45      4.76 o 
   1   4   4        3.55       -0.83      3.20 o 
   2   4   4      176.12      165.51     12.14 o 
   3   4   4       35.24       37.50      7.59 o 
   4   4   4       70.31       74.80     10.33 o 
   5   4   4        1.22       -0.21      5.53 o 
   6   4   4      565.97      566.31     29.34 o 
   7   4   4       93.43       92.62     13.22 o 
   8   4   4        0.72       -0.46      8.58 o 
  -8   5   4       55.60       57.85      8.03 o 
  -7   5   4      294.99      278.11     13.77 o 
  -6   5   4      289.44      301.57     16.81 o 
  -5   5   4      225.10      219.53     10.81 o 
  -4   5   4      867.50      912.86     27.70 o 
  -3   5   4      134.30      103.62      8.86 o 
  -2   5   4       14.39       21.53      4.19 o 
  -1   5   4     1872.23     1997.23     88.74 o 
   1   5   4       20.66       12.81      5.11 o 
   2   5   4      224.53      192.89     13.74 o 
   3   5   4      308.51      335.63     18.91 o 
   4   5   4       40.25       46.08      8.73 o 
   5   5   4      196.74      208.14     16.37 o 
   6   5   4      249.46      257.26     19.53 o 
   7   5   4        9.13        6.15      8.47 o 
  -8   6   4      198.48      210.51     17.72 o 
  -7   6   4        6.81       -2.56      7.41 o 
  -6   6   4      191.97      193.90     20.40 o 
  -5   6   4      398.19      412.69     23.69 o 
  -4   6   4      199.96      210.31     10.91 o 
  -3   6   4      361.33      361.81     14.31 o 
  -2   6   4      427.57      415.54     16.74 o 
  -1   6   4      530.77      534.89     34.75 o 
   0   6   4      830.69      879.44     50.13 o 
   1   6   4      455.50      403.30     20.82 o 
   2   6   4      431.86      399.94     21.18 o 
   3   6   4      107.96      106.16     11.21 o 
   4   6   4        5.43        1.19      7.03 o 
   5   6   4       88.14      117.94     14.82 o 
   6   6   4       66.24       74.23     13.02 o 
   7   6   4        0.95        2.89      9.35 o 
  -8   7   4      202.92      224.41     18.86 o 
  -7   7   4        4.78       -3.10      8.21 o 
  -6   7   4      413.63      372.48     16.37 o 
  -5   7   4      541.20      569.06     20.76 o 
  -4   7   4       67.11       71.98      7.52 o 
  -3   7   4       95.76      105.10      8.44 o 
  -2   7   4      156.95      185.79     10.22 o 
  -1   7   4      838.82      869.00     79.44 o 
   0   7   4        0.05       -4.61      3.21 o 
   1   7   4      202.22      186.49     14.26 o 
   2   7   4      433.83      432.28     22.99 o 
   3   7   4       34.30       40.45      9.25 o 
   4   7   4      164.46      159.06     15.39 o 
   5   7   4      170.40      180.29     16.58 o 
   6   7   4       17.59       23.40     10.85 o 
  -7   8   4       37.69       33.99     11.00 o 
  -6   8   4      361.37      423.24     26.09 o 
  -5   8   4      424.21      420.94     17.82 o 
  -4   8   4       17.82       13.65      5.46 o 
  -3   8   4      138.98      143.24     11.34 o 
  -2   8   4      277.14      288.71     13.52 o 
  -1   8   4       11.54        7.21      4.53 o 
   0   8   4        1.06       -6.12      4.08 o 
   1   8   4      516.96      514.73     26.19 o 
   2   8   4      167.48      161.02     14.26 o 
   3   8   4        6.18        7.23      7.65 o 
   4   8   4      240.78      231.28     18.23 o 
   5   8   4      127.24      144.70     16.84 o 
   6   8   4        5.12       -7.18     10.95 o 
  -6   9   4      358.43      343.01     24.13 o 
  -5   9   4      107.25      118.14     15.81 o 
  -4   9   4       96.09       96.01      9.58 o 
  -3   9   4      761.27      750.38     25.92 o 
  -2   9   4        3.95        1.10      4.40 o 
  -1   9   4        7.09       -0.76      8.11 o 
   0   9   4      316.60      332.60     16.87 o 
   1   9   4      109.55      113.24     13.27 o 
   2   9   4        4.19       -2.63      6.46 o 
   3   9   4       55.45       55.69     11.11 o 
   4   9   4       88.80       99.65     14.05 o 
   5   9   4       65.57       70.20     14.77 o 
  -6  10   4       20.64       12.04     10.69 o 
  -5  10   4       31.55       49.64     12.66 o 
  -4  10   4      374.11      350.40     24.69 o 
  -3  10   4      571.61      543.96     21.54 o 
  -2  10   4        1.35       -1.02      4.98 o 
  -1  10   4      186.12      183.46     27.69 o 
   0  10   4       13.52       18.06      6.18 o 
   1  10   4       29.88       33.06      9.25 o 
   2  10   4       25.28       14.15      8.27 o 
   3  10   4      124.56      118.76     15.81 o 
   4  10   4       11.34       15.55     10.38 o 
  -5  11   4      124.84      136.28     19.12 o 
  -4  11   4      560.49      525.45     32.28 o 
  -3  11   4      152.09      151.00     18.34 o 
  -2  11   4       37.27       42.41     12.09 o 
  -1  11   4      354.60      362.16     17.08 o 
   0  11   4        3.92        5.80      6.43 o 
   1  11   4        1.79       -8.91      5.94 o 
   2  11   4      101.88      110.29     14.82 o 
   3  11   4       43.38       54.91     11.78 o 
  -3  12   4       78.54       93.29     15.39 o 
  -2  12   4      135.30      140.31     18.18 o 
  -1  12   4      293.94      315.94     24.49 o 
   0  12   4       31.41       34.12      8.52 o 
   1  12   4       11.04        9.04      9.14 o 
  -1 -12   5      230.72      254.89     20.25 o 
   0 -12   5        8.61        9.92      9.45 o 
   1 -12   5       10.19       -4.39      7.59 o 
   2 -12   5       21.26        7.70      8.01 o 
  -3 -11   5       20.88        9.09      9.61 o 
  -2 -11   5      224.48      208.76     17.77 o 
  -1 -11   5      257.18      265.78     18.91 o 
   0 -11   5        9.48       27.90     10.23 o 
   1 -11   5      113.65      126.56     14.26 o 
   2 -11   5       56.22       52.75      7.52 o 
   3 -11   5       19.64        6.88      5.68 o 
   4 -11   5       16.82        1.30      7.31 o 
  -4 -10   5       36.83       25.66      7.23 o 
  -3 -10   5       27.80       40.35     10.75 o 
  -2 -10   5      338.73      359.96     22.47 o 
  -1 -10   5      161.94      156.32     14.62 o 
   0 -10   5       30.85       36.26     10.33 o 
   1 -10   5      828.28      802.20     48.76 o 
   2 -10   5       20.59       13.36      5.21 o 
   3 -10   5       46.99       46.14      6.40 o 
   4 -10   5      148.23      132.92      9.32 o 
   5 -10   5       35.73       35.32      7.23 o 
  -5  -9   5       68.28       61.66      8.42 o 
  -4  -9   5        1.33        2.25      5.51 o 
  -3  -9   5        8.98        8.70      5.10 o 
  -2  -9   5      244.69      257.21     17.72 o 
  -1  -9   5       15.16       12.29      7.75 o 
   0  -9   5      335.78      348.59     19.32 o 
   1  -9   5      635.35      646.42     20.61 o 
   2  -9   5      170.54      155.99     12.09 o 
   3  -9   5       55.63       66.72      7.06 o 
   4  -9   5       61.45       43.55     13.66 o 
   5  -9   5       72.89      102.96     12.09 o 
   6  -9   5        0.09       -3.82      6.72 o 
  -6  -8   5       59.59       64.24      7.32 o 
  -5  -8   5       41.93       38.02      5.95 o 
  -4  -8   5      296.20      291.86     10.76 o 
  -3  -8   5       84.16      113.10      8.71 o 
  -2  -8   5       31.94       42.84     13.74 o 
  -1  -8   5       24.88       24.38      7.70 o 
   0  -8   5      711.20      774.65     22.90 o 
   1  -8   5      740.11      769.91     22.89 o 
   2  -8   5       14.90       12.00      5.11 o 
   3  -8   5      834.55      820.02     33.26 o 
   4  -8   5       95.58       86.53     10.49 o 
   5  -8   5        4.65        2.22      6.51 o 
   6  -8   5       20.70       26.45      8.68 o 
  -7  -7   5        1.69       -6.00      6.76 o 
  -6  -7   5       11.59        4.98      5.14 o 
  -5  -7   5       34.93       32.79      5.38 o 
  -4  -7   5      213.90      207.92     13.23 o 
  -3  -7   5      665.58      688.04     17.32 o 
  -2  -7   5       50.70       50.50      4.35 o 
  -1  -7   5      104.98      101.98      9.36 o 
   0  -7   5      891.35      937.97     26.13 o 
   1  -7   5      150.74      146.87     10.69 o 
   2  -7   5      244.87      248.48     14.20 o 
   3  -7   5     1337.24     1367.58     49.53 o 
   4  -7   5      569.75      503.62     23.25 o 
   5  -7   5       32.29       16.43      6.72 o 
   6  -7   5       37.08       35.02      8.21 o 
   7  -7   5      122.19      116.03     13.69 o 
  -7  -6   5      173.95      192.66     13.30 o 
  -6  -6   5        7.11       -3.44      4.43 o 
  -5  -6   5       41.59       42.11      8.78 o 
  -4  -6   5      498.72      505.16     17.66 o 
  -3  -6   5       58.61       48.73      7.52 o 
  -2  -6   5      579.58      580.50     20.09 o 
  -1  -6   5      420.61      449.22      9.68 o 
   0  -6   5      203.45      193.07      5.80 o 
   1  -6   5       28.86       16.48      5.17 o 
   2  -6   5      663.36      639.50     26.03 o 
   3  -6   5      525.73      510.44     22.53 o 
   4  -6   5       71.26       67.26      9.25 o 
   5  -6   5      163.95      166.08     13.12 o 
   6  -6   5      216.92      193.25     14.20 o 
   7  -6   5        5.62        7.13      7.34 o 
  -8  -5   5        4.19        4.76     12.04 o 
  -7  -5   5       75.70       61.76      9.84 o 
  -6  -5   5        2.20        1.60      7.28 o 
  -5  -5   5      103.30      105.09     38.13 o 
  -4  -5   5      346.66      319.66     13.18 o 
  -3  -5   5       38.17       38.37      5.81 o 
  -2  -5   5      882.95      955.14     26.05 o 
  -1  -5   5     1128.52     1297.16     32.95 o 
   0  -5   5      156.28      173.56     12.06 o 
   1  -5   5       22.57       17.57      2.14 o 
   2  -5   5     1629.65     1589.89     54.85 o 
   3  -5   5      192.29      193.05     11.98 o 
   4  -5   5      139.21      137.00     10.85 o 
   5  -5   5      266.90      263.30     15.65 o 
   6  -5   5      187.77      173.58     13.27 o 
   7  -5   5        8.28       -4.75      5.84 o 
   8  -5   5       86.80       91.80     13.02 o 
  -8  -4   5       48.62       78.21     16.99 o 
  -7  -4   5        1.65       -5.58      7.39 o 
  -6  -4   5       31.50       18.22      5.84 o 
  -5  -4   5      105.61      103.97      8.30 o 
  -4  -4   5      118.48      123.19     13.20 o 
  -3  -4   5      156.20      146.14      9.40 o 
  -2  -4   5     1841.77     2070.65     60.33 o 
  -1  -4   5      169.29      168.86      7.16 o 
   0  -4   5      257.61      275.47      9.18 o 
   1  -4   5     2185.98     2187.93     63.20 o 
   2  -4   5      370.46      333.30     15.70 o 
   3  -4   5       19.66       20.25      5.27 o 
   4  -4   5      321.33      324.21     16.74 o 
   5  -4   5      392.01      398.96     20.15 o 
   6  -4   5       10.11        3.62      5.68 o 
   7  -4   5       66.57       85.70     11.31 o 
   8  -4   5      136.06      165.67     16.84 o 
  -8  -3   5       40.14       20.35     10.13 o 
  -7  -3   5        4.42        3.67      7.49 o 
  -6  -3   5       47.75       40.29      9.30 o 
  -5  -3   5       42.12       45.08      8.63 o 
  -4  -3   5       16.97       15.19      4.30 o 
  -3  -3   5      311.92      291.46     11.06 o 
  -2  -3   5     1771.17     1734.26     42.72 o 
  -1  -3   5      103.76      101.02      5.48 o 
   0  -3   5     2193.02     2327.39     55.11 o 
   1  -3   5     1219.63     1250.55     30.71 o 
   2  -3   5      656.96      642.51     17.03 o 
   3  -3   5      578.85      601.69     24.53 o 
   4  -3   5     1120.92     1104.16     40.96 o 
   5  -3   5      308.70      304.01     16.79 o 
   6  -3   5        7.73       -1.81      5.32 o 
   7  -3   5      223.11      237.58     17.05 o 
   8  -3   5      134.95      145.11     16.43 o 
  -8  -2   5        4.58       -1.29      7.65 o 
  -7  -2   5      337.38      283.04     19.89 o 
  -6  -2   5      267.83      245.33     17.25 o 
  -5  -2   5       24.37       25.04      4.76 o 
  -4  -2   5       48.00       37.72      4.76 o 
  -3  -2   5       75.68       66.74      6.02 o 
  -2  -2   5     1520.52     1616.67     39.77 o 
  -1  -2   5      303.90      323.43     10.30 o 
   0  -2   5     1512.53     1716.50     41.24 o 
   1  -2   5     5274.58     5791.77    132.53 o 
   2  -2   5      183.42      197.01      7.54 o 
   3  -2   5     1617.74     1583.56     38.87 o 
   4  -2   5      999.40      981.80     26.24 o 
   5  -2   5       32.80       30.79      6.92 o 
   6  -2   5        1.74        0.15      5.84 o 
   7  -2   5       18.07       29.24      9.76 o 
   8  -2   5       24.85       25.88     11.52 o 
  -8  -1   5       83.32       83.63     13.79 o 
  -7  -1   5      742.27      648.38     32.54 o 
  -6  -1   5      281.89      240.16     17.05 o 
  -5  -1   5       13.92       14.04      3.78 o 
  -4  -1   5       61.80       56.03      5.24 o 
  -3  -1   5      228.49      217.75      9.17 o 
  -2  -1   5       40.28       39.54      3.60 o 
  -1  -1   5      389.74      361.27     13.46 o 
   0  -1   5     7065.89     7574.50    172.18 o 
   1  -1   5      610.35      672.06     39.72 o 
   2  -1   5        2.34        3.70      2.74 o 
   3  -1   5     2328.13     2239.05     53.99 o 
   4  -1   5      692.72      748.33     21.36 o 
   5  -1   5      610.39      630.46     19.70 o 
   6  -1   5      435.11      487.76     25.06 o 
   7  -1   5       23.90       12.24      9.66 o 
   8  -1   5       24.37       33.84     12.60 o 
  -9   0   5        0.73       -2.48      8.06 o 
  -8   0   5       92.44       98.88     14.20 o 
  -7   0   5      396.33      366.06     22.89 o 
  -6   0   5       71.07       60.44      9.66 o 
  -5   0   5      711.66      767.85     34.04 o 
  -4   0   5      142.18      143.94     11.74 o 
  -3   0   5       18.57       14.35      2.20 o 
  -2   0   5      500.75      546.20     15.19 o 
  -1   0   5      107.84      102.85      4.75 o 
   0   0   5      805.57      865.17     25.80 o 
   1   0   5      275.70      343.57     10.46 o 
   2   0   5     3266.93     3422.47     80.07 o 
   3   0   5     1694.92     1645.28     41.01 o 
   4   0   5        2.83       -0.60      2.74 o 
   5   0   5      117.49      112.15     10.05 o 
   6   0   5     1130.40     1266.43     36.07 o 
   7   0   5        8.93        8.37      9.51 o 
   8   0   5        6.82        2.63     12.66 o 
  -9   1   5       10.24       22.06      9.82 o 
  -8   1   5      113.90      112.77     14.31 o 
  -7   1   5       18.42       18.03      7.59 o 
  -6   1   5       36.54       25.98      7.80 o 
  -5   1   5     2596.12     2659.89     69.15 o 
  -4   1   5      364.75      347.32     22.52 o 
  -3   1   5      199.41      228.52      7.48 o 
  -2   1   5      347.14      335.78      8.59 o 
  -1   1   5      302.43      287.56     11.80 o 
   0   1   5      268.58      320.31     16.69 o 
   1   1   5      945.18      990.20     25.14 o 
   2   1   5     8391.34     8679.28    197.60 o 
   3   1   5      655.36      649.63     19.71 o 
   4   1   5      261.45      265.42     15.91 o 
   5   1   5      800.74      812.89     35.38 o 
   6   1   5       98.93      103.47     12.29 o 
   7   1   5       38.10       39.31     10.28 o 
  -9   2   5      393.93      350.61     24.44 o 
  -8   2   5      121.01      112.46     15.24 o 
  -7   2   5        0.54        0.88      6.30 o 
  -6   2   5       90.54       92.31     11.98 o 
  -5   2   5      275.44      302.34     12.71 o 
  -4   2   5      370.88      386.58     24.05 o 
  -3   2   5       88.86       84.36      3.51 o 
  -2   2   5     1569.34     1584.73     32.44 o 
  -1   2   5        5.59        4.58      1.62 o 
   0   2   5      415.28      406.88     11.72 o 
   1   2   5       30.79       21.56      2.88 o 
   2   2   5      311.88      257.21     14.46 o 
   3   2   5       50.98       38.28      7.28 o 
   4   2   5      743.74      819.56     35.17 o 
   5   2   5      599.04      614.71     29.44 o 
   6   2   5       41.15       40.66      9.04 o 
   7   2   5       63.49       77.95     12.76 o 
   8   2   5      269.49      297.45     22.63 o 
  -8   3   5      169.55      196.41     17.92 o 
  -7   3   5       23.70       11.21      7.65 o 
  -6   3   5      344.42      375.35     15.20 o 
  -5   3   5       62.81       61.12      6.51 o 
  -4   3   5       61.58       72.44      7.90 o 
  -3   3   5     1070.45     1109.26     31.66 o 
  -2   3   5       83.12       41.56      6.64 o 
  -1   3   5      257.14      226.73      6.42 o 
   0   3   5      995.15     1049.09     26.39 o 
   1   3   5      342.87      327.67     16.79 o 
   2   3   5       87.16      113.75      9.92 o 
   3   3   5      175.01      146.40     12.45 o 
   4   3   5      965.93     1108.08     45.25 o 
   5   3   5       34.48       27.12      8.42 o 
   6   3   5       19.11       22.78      8.47 o 
   7   3   5      147.88      167.63     16.22 o 
   8   3   5      147.10      159.16     18.08 o 
  -8   4   5        0.61       -9.81      7.28 o 
  -7   4   5      235.87      226.38     12.38 o 
  -6   4   5      135.26      147.26      9.81 o 
  -5   4   5      107.19      111.81      8.18 o 
  -4   4   5       42.39       32.43      5.12 o 
  -3   4   5      331.14      337.79     13.34 o 
  -2   4   5     2156.30     2292.27     60.17 o 
  -1   4   5      421.18      409.52     24.57 o 
   0   4   5      668.98      562.49     25.21 o 
   1   4   5     1057.61     1012.73     40.60 o 
   2   4   5        0.13       -0.21      4.24 o 
   3   4   5      532.62      561.09     26.60 o 
   4   4   5      236.44      280.87     17.82 o 
   5   4   5       51.07       48.04     10.38 o 
   6   4   5       88.13       91.95     13.53 o 
   7   4   5       67.91       98.05     14.67 o 
  -8   5   5      150.50      109.78     14.41 o 
  -7   5   5      393.47      405.75     18.36 o 
  -6   5   5       79.04       72.87     15.52 o 
  -5   5   5       34.26       24.83      5.65 o 
  -4   5   5      113.74      119.71     13.33 o 
  -3   5   5      563.73      560.85     19.27 o 
  -2   5   5      215.35      252.41     17.10 o 
  -1   5   5      160.61      133.46      7.98 o 
   0   5   5     1498.70     1420.52     54.60 o 
   1   5   5       67.68       56.46      8.06 o 
   2   5   5      249.79      235.98     15.29 o 
   3   5   5      429.25      441.27     23.20 o 
   4   5   5      262.80      288.62     18.70 o 
   5   5   5        4.38        0.52      7.49 o 
   6   5   5       86.88       86.27     13.43 o 
   7   5   5       32.82       22.94     10.23 o 
  -7   6   5      408.72      434.96     18.45 o 
  -6   6   5       17.36        9.29      6.30 o 
  -5   6   5      156.93      142.66      9.55 o 
  -4   6   5      203.20      201.75     11.08 o 
  -3   6   5       58.81       62.97      6.71 o 
  -2   6   5        0.76       -2.07      3.25 o 
  -1   6   5      496.59      520.83     42.84 o 
   0   6   5      343.28      345.71     27.97 o 
   1   6   5       29.63       31.87      7.03 o 
   2   6   5      743.39      712.53     32.39 o 
   3   6   5      737.08      743.27     34.14 o 
   4   6   5       14.69       12.14      7.80 o 
   5   6   5       42.28       52.38     10.90 o 
   6   6   5       91.38      102.03     14.62 o 
   7   6   5       24.65       20.25     11.78 o 
  -7   7   5      161.86      178.53     17.77 o 
  -6   7   5       32.04       21.57      6.92 o 
  -5   7   5      424.32      407.84     23.74 o 
  -4   7   5       67.10       82.16     20.64 o 
  -3   7   5        1.49       -2.64      3.95 o 
  -2   7   5      216.00      179.14     10.26 o 
  -1   7   5      191.72      199.06     10.89 o 
   0   7   5       47.98       43.12      6.30 o 
   1   7   5       87.17       82.86     10.85 o 
   2   7   5      382.57      380.98     21.65 o 
   3   7   5      202.31      168.46     14.67 o 
   4   7   5       48.79       40.04     11.26 o 
   5   7   5      123.69      121.60     16.12 o 
   6   7   5       33.82       44.01     12.71 o 
  -7   8   5        1.64       -3.41      9.71 o 
  -6   8   5      180.80      164.01     17.61 o 
  -5   8   5      662.06      650.37     24.04 o 
  -4   8   5        7.40        4.99      5.59 o 
  -3   8   5       25.88       32.63      6.95 o 
  -2   8   5      246.10      259.10     12.93 o 
  -1   8   5       25.52       32.35      9.94 o 
   0   8   5       66.65       40.16     11.06 o 
   1   8   5      131.27      151.82     13.95 o 
   2   8   5       45.38       46.96     10.18 o 
   3   8   5      227.55      248.17     19.01 o 
   4   8   5      388.90      387.96     24.95 o 
   5   8   5      429.90      438.95     27.79 o 
  -6   9   5      460.81      527.78     31.77 o 
  -5   9   5      225.81      220.02     19.68 o 
  -4   9   5        3.58       -6.92      5.37 o 
  -3   9   5      429.82      395.60     17.48 o 
  -2   9   5        2.27        1.79      5.06 o 
  -1   9   5       37.40       36.75      6.80 o 
   0   9   5      174.22      171.19     13.33 o 
   1   9   5      128.06      133.28     13.58 o 
   2   9   5       20.30       14.88      8.32 o 
   3   9   5       13.41        6.87      7.80 o 
   4   9   5       33.83       34.20     11.78 o 
   5   9   5      546.25      507.91     30.58 o 
  -5  10   5      164.15      166.49     19.43 o 
  -4  10   5       68.35       70.31     14.62 o 
  -3  10   5      289.56      304.46     15.78 o 
  -2  10   5      199.52      214.42     13.25 o 
  -1  10   5        2.96       -3.56      5.19 o 
   0  10   5       14.08       14.47      6.63 o 
   1  10   5       99.10       95.42     13.64 o 
   2  10   5        0.83       -3.25      7.75 o 
   3  10   5       54.04       51.45     11.67 o 
   4  10   5        6.33        3.77     10.95 o 
  -4  11   5       75.34       95.26     15.60 o 
  -3  11   5      281.61      262.22     22.68 o 
  -2  11   5       45.79       36.76      8.11 o 
  -1  11   5       45.14       43.02      8.36 o 
   0  11   5        3.86       11.55      6.63 o 
   1  11   5       40.42       32.18     10.95 o 
   2  11   5        8.56       -0.72      8.27 o 
  -2  12   5        2.49       14.57     11.57 o 
  -1  12   5      196.00      194.70     21.00 o 
   0  12   5      203.26      213.34     14.03 o 
   0 -12   6       15.34       31.92     11.11 o 
   1 -12   6       24.11       16.07      9.61 o 
  -3 -11   6       23.75       26.81     11.47 o 
  -2 -11   6       45.76       45.98     12.76 o 
  -1 -11   6      333.10      334.23     21.96 o 
   0 -11   6       67.16       67.16     11.72 o 
   1 -11   6        8.95       -4.70      8.01 o 
   2 -11   6        9.28        0.93      7.90 o 
   3 -11   6       87.77       80.70      8.49 o 
  -4 -10   6       45.28       48.77     11.93 o 
  -3 -10   6        6.58        0.57      8.73 o 
  -2 -10   6      255.25      249.67     18.65 o 
  -1 -10   6      167.95      179.05     16.32 o 
   0 -10   6       35.94       32.08     10.49 o 
   1 -10   6      314.16      296.21     18.59 o 
   2 -10   6       11.87       10.75      5.97 o 
   3 -10   6        7.07       -2.43      4.85 o 
   4 -10   6       24.41       26.31      6.56 o 
   5 -10   6       24.63       24.54      6.52 o 
  -5  -9   6      179.38      166.17     12.31 o 
  -4  -9   6        0.55       -2.81      5.15 o 
  -3  -9   6        8.73        5.58      8.47 o 
  -2  -9   6      465.73      463.22     24.85 o 
  -1  -9   6      119.69      134.21     14.36 o 
   0  -9   6      118.58      119.18     11.78 o 
   1  -9   6      446.77      468.28     26.84 o 
   2  -9   6      659.21      631.84     22.44 o 
   3  -9   6       11.52       -2.07      6.20 o 
   4  -9   6       91.22       85.60     10.95 o 
   5  -9   6      105.55      115.25     13.27 o 
  -6  -8   6       97.64       80.67      8.10 o 
  -5  -8   6       77.18       68.10      7.00 o 
  -4  -8   6       41.38       29.23      5.31 o 
  -3  -8   6      102.91      110.43      6.98 o 
  -2  -8   6      320.17      341.46     20.10 o 
  -1  -8   6        3.33        5.37      6.72 o 
   0  -8   6      219.37      226.94     14.77 o 
   1  -8   6      362.95      360.83     13.80 o 
   2  -8   6      107.10      105.13     10.64 o 
   3  -8   6       25.27       20.35      7.18 o 
   4  -8   6      171.21      182.67     13.89 o 
   5  -8   6       83.09       70.41     10.80 o 
   6  -8   6       26.70       29.14      8.83 o 
  -6  -7   6      143.87      143.31      9.12 o 
  -5  -7   6        1.44       -4.43      4.25 o 
  -4  -7   6      161.63      140.90      8.99 o 
  -3  -7   6      492.58      466.71     13.36 o 
  -2  -7   6        6.82        5.83      3.03 o 
  -1  -7   6       11.77       11.21      6.30 o 
   0  -7   6     1043.40     1062.13     29.28 o 
   1  -7   6       91.06       90.30      9.45 o 
   2  -7   6        0.12        4.13      5.48 o 
   3  -7   6      262.59      258.24     15.65 o 
   4  -7   6      325.48      299.93     17.51 o 
   5  -7   6       34.30       27.74      7.80 o 
   6  -7   6       55.00       58.94     10.49 o 
   7  -7   6      112.37      110.29     13.48 o 
  -7  -6   6       47.67       77.79     12.53 o 
  -6  -6   6       30.49       23.41      8.47 o 
  -5  -6   6       12.97        8.84      5.44 o 
  -4  -6   6      310.53      278.08     12.87 o 
  -3  -6   6      377.20      350.53     17.02 o 
  -2  -6   6        0.53       -2.70      3.37 o 
  -1  -6   6      894.97      926.54     53.33 o 
   0  -6   6      647.08      623.59     26.14 o 
   1  -6   6      136.34      117.68      9.71 o 
   2  -6   6      263.78      244.03     14.20 o 
   3  -6   6      322.48      315.27     17.05 o 
   4  -6   6       51.59       57.81      8.94 o 
   5  -6   6       23.63       31.15      8.16 o 
   6  -6   6      246.85      247.40     17.20 o 
   7  -6   6       31.12       39.98      9.87 o 
  -7  -5   6       35.88       34.46     10.64 o 
  -6  -5   6       13.44        9.54      5.59 o 
  -5  -5   6      141.06      132.97     12.68 o 
  -4  -5   6      643.19      609.84     20.28 o 
  -3  -5   6      148.40      139.78      8.35 o 
  -2  -5   6      195.20      178.80      8.66 o 
  -1  -5   6     1438.39     1486.56     38.56 o 
   0  -5   6      615.54      653.25     18.33 o 
   1  -5   6      377.71      389.71     18.23 o 
   2  -5   6      544.33      496.18     21.75 o 
   3  -5   6      621.46      615.22     26.29 o 
   4  -5   6       48.49       53.46      8.73 o 
   5  -5   6      439.70      431.30     21.85 o 
   6  -5   6      220.63      231.33     15.86 o 
   7  -5   6        3.56       -8.94      6.20 o 
  -8  -4   6       46.43       33.63     11.16 o 
  -7  -4   6       18.57       15.29      9.51 o 
  -6  -4   6       14.06        5.99      6.77 o 
  -5  -4   6      119.29      130.10      9.38 o 
  -4  -4   6      596.53      564.18     18.82 o 
  -3  -4   6       16.06       17.86      5.97 o 
  -2  -4   6      887.36      939.72     25.77 o 
  -1  -4   6     1860.13     1907.60     46.73 o 
   0  -4   6       44.27       43.79      4.02 o 
   1  -4   6      927.42      946.56     24.43 o 
   2  -4   6     1777.41     1819.95     62.29 o 
   3  -4   6        1.02       -4.65      4.24 o 
   4  -4   6        8.40        3.56      4.65 o 
   5  -4   6       32.19       30.58      7.34 o 
   6  -4   6      152.82      137.93     12.45 o 
   7  -4   6        1.98       -6.30      7.18 o 
  -8  -3   6      101.92       83.84     13.58 o 
  -7  -3   6       10.94        3.10      7.80 o 
  -6  -3   6       43.10       36.91      6.77 o 
  -5  -3   6      101.59      113.98      8.29 o 
  -4  -3   6       73.38       80.65     12.40 o 
  -3  -3   6      418.46      402.25     29.88 o 
  -2  -3   6     2952.66     3209.55     76.20 o 
  -1  -3   6     1670.95     1806.31     44.20 o 
   0  -3   6       51.85       40.74      3.86 o 
   1  -3   6     1650.29     1575.47     38.54 o 
   2  -3   6     1012.82      994.99     25.58 o 
   3  -3   6      403.68      377.47     18.28 o 
   4  -3   6      390.36      406.97     19.94 o 
   5  -3   6       36.87       18.44      6.72 o 
   6  -3   6      118.59      130.07     13.27 o 
   7  -3   6       64.02       82.55     12.71 o 
   8  -3   6      137.85      158.64     17.56 o 
  -8  -2   6        0.34       -2.74      8.42 o 
  -7  -2   6       69.48       51.71     11.21 o 
  -6  -2   6       68.89       92.78     12.71 o 
  -5  -2   6       32.21       26.11      4.86 o 
  -4  -2   6      115.54       97.24      7.14 o 
  -3  -2   6      147.67      151.86     17.02 o 
  -2  -2   6     2514.82     2731.76     65.13 o 
  -1  -2   6      651.99      705.68     19.36 o 
   0  -2   6     1217.25     1241.76     45.35 o 
   1  -2   6     1209.02     1220.18     37.34 o 
   2  -2   6      230.03      221.26      8.05 o 
   3  -2   6       19.77       18.17      2.94 o 
   4  -2   6     1999.37     1937.04     67.30 o 
   5  -2   6        3.40       -6.51      5.32 o 
   6  -2   6        3.21        0.83      6.66 o 
   7  -2   6       88.99      109.31     13.95 o 
   8  -2   6       21.90       29.76     12.19 o 
  -8  -1   6        3.04        1.50      7.85 o 
  -7  -1   6      611.17      635.57     33.01 o 
  -6  -1   6      172.56      170.17     15.13 o 
  -5  -1   6        2.85       -1.85      3.28 o 
  -4  -1   6      178.88      181.88      8.67 o 
  -3  -1   6      359.91      336.50     11.74 o 
  -2  -1   6       45.94       47.31      4.08 o 
  -1  -1   6      583.53      629.19     17.44 o 
   0  -1   6    10739.38    12248.28    277.56 o 
   1  -1   6      704.92      689.70     18.75 o 
   2  -1   6      269.71      282.70      9.67 o 
   3  -1   6      542.61      554.71     16.51 o 
   4  -1   6      553.91      489.19     15.82 o 
   5  -1   6      126.96      122.74     11.72 o 
   6  -1   6        6.05       -8.32      6.40 o 
   7  -1   6      219.16      215.57     18.23 o 
   8  -1   6       18.74       37.50     13.64 o 
  -8   0   6        2.53       -0.88      8.21 o 
  -7   0   6      226.50      212.11     17.56 o 
  -6   0   6      175.20      179.93     14.98 o 
  -5   0   6       17.59       17.88      3.85 o 
  -4   0   6      256.05      244.45      7.74 o 
  -3   0   6      252.24      249.45      9.53 o 
  -2   0   6       15.62       11.62      2.65 o 
  -1   0   6      942.30      922.88     23.84 o 
   0   0   6     1110.44     1143.19     28.83 o 
   1   0   6       81.17       86.64      5.06 o 
   2   0   6      306.15      320.61     10.77 o 
   3   0   6     1554.41     1474.72     37.64 o 
   4   0   6      162.65      160.35      8.33 o 
   5   0   6        2.31        1.00      4.23 o 
   6   0   6      624.72      701.58     33.68 o 
   7   0   6       18.04       17.46     10.64 o 
   8   0   6        5.91       -8.78     13.12 o 
  -8   1   6       70.63       53.10     11.62 o 
  -7   1   6       42.17       40.86      9.51 o 
  -6   1   6       60.17       56.88      9.92 o 
  -5   1   6      412.06      433.99     23.92 o 
  -4   1   6       77.28       70.19      4.08 o 
  -3   1   6      286.01      287.36      8.32 o 
  -2   1   6      212.77      214.07      7.76 o 
  -1   1   6      666.40      649.46     17.61 o 
   0   1   6        6.64       -0.04      1.69 o 
   1   1   6      340.26      325.09     10.64 o 
   2   1   6     1042.63     1126.96     29.39 o 
   3   1   6       22.27       16.83      3.51 o 
   4   1   6      130.38      116.84      7.71 o 
   5   1   6      442.55      488.59     25.44 o 
   6   1   6      555.11      614.80     22.45 o 
   7   1   6      241.98      330.20     25.62 o 
   8   1   6       15.61       20.92     15.70 o 
  -8   2   6       30.79       26.29      9.92 o 
  -7   2   6       98.53      110.03     13.79 o 
  -6   2   6        6.90        5.06      6.04 o 
  -5   2   6      531.81      508.33     26.83 o 
  -4   2   6      407.46      410.96     24.90 o 
  -3   2   6       33.72       33.54      2.78 o 
  -2   2   6      210.71      183.96      7.18 o 
  -1   2   6     3006.72     2912.79     68.19 o 
   0   2   6      124.39      112.51      5.37 o 
   1   2   6     1132.66     1036.10     27.01 o 
   2   2   6      917.28      845.20     23.30 o 
   3   2   6      242.17      236.86     10.08 o 
   4   2   6      144.02      123.20     11.62 o 
   5   2   6      110.44      129.61     13.27 o 
   6   2   6      144.08      150.53     15.34 o 
   7   2   6        3.82      -11.85      7.90 o 
  -8   3   6       33.40       32.65     10.80 o 
  -7   3   6        0.32        2.32      7.44 o 
  -6   3   6       92.04       83.74     12.19 o 
  -5   3   6      278.34      295.44     15.58 o 
  -4   3   6      289.93      289.95     12.45 o 
  -3   3   6      265.70      226.03     10.54 o 
  -2   3   6      779.61      801.54     17.75 o 
  -1   3   6      516.68      529.74     21.69 o 
   0   3   6       62.25       50.10      8.21 o 
   1   3   6     1308.91     1170.29     30.81 o 
   2   3   6      660.36      607.01     27.38 o 
   3   3   6       32.63       30.48      7.85 o 
   4   3   6       60.83       60.70      9.35 o 
   5   3   6      254.19      274.46     18.49 o 
   6   3   6       15.89       13.38      9.04 o 
   7   3   6       58.53       77.07     13.27 o 
  -8   4   6       28.52       25.78     10.38 o 
  -7   4   6       11.30        5.32      7.65 o 
  -6   4   6      162.01      164.98     10.41 o 
  -5   4   6      220.52      218.91     11.52 o 
  -4   4   6       99.77       93.73     10.33 o 
  -3   4   6      188.09      191.89      9.95 o 
  -2   4   6      351.71      379.17     14.60 o 
  -1   4   6       89.38       77.03      5.80 o 
   0   4   6      974.92      886.03     23.53 o 
   1   4   6     1408.82     1327.24     51.96 o 
   2   4   6      216.58      195.27     13.79 o 
   3   4   6       53.58       43.91      8.63 o 
   4   4   6      396.38      372.72     21.65 o 
   5   4   6      112.66      140.93     14.67 o 
   6   4   6        0.05       -7.64      6.40 o 
   7   4   6       35.45       41.07     11.26 o 
  -8   5   6        1.00       -7.28      6.82 o 
  -7   5   6       71.57       72.68     12.71 o 
  -6   5   6       66.42       95.93     12.01 o 
  -5   5   6        4.18       -0.55      7.18 o 
  -4   5   6      140.02      137.91      9.44 o 
  -3   5   6      390.59      401.04     15.81 o 
  -2   5   6        1.08       -1.06      3.29 o 
  -1   5   6        0.42        5.31      6.51 o 
   0   5   6      742.35      707.73     31.61 o 
   1   5   6     1004.69     1017.64     42.66 o 
   2   5   6       52.58       55.43      9.04 o 
   3   5   6      256.23      237.58     16.68 o 
   4   5   6       81.57       81.83     11.67 o 
   5   5   6       27.73       38.43     10.80 o 
   6   5   6       47.00       37.09     11.06 o 
   7   5   6       83.15       99.44     15.34 o 
  -7   6   6      266.36      300.42     15.65 o 
  -6   6   6       16.66       10.81      5.78 o 
  -5   6   6        8.97        6.77      5.37 o 
  -4   6   6      349.58      377.20     17.74 o 
  -3   6   6       42.17       49.61      6.73 o 
  -2   6   6       11.66        3.19      4.86 o 
  -1   6   6      298.88      294.52     13.21 o 
   0   6   6      118.32       96.71     11.00 o 
   1   6   6      506.11      516.62     26.45 o 
   2   6   6      426.82      422.00     23.30 o 
   3   6   6     1024.45      999.92     43.59 o 
   4   6   6      240.43      202.71     16.89 o 
   5   6   6       20.29       15.76      9.56 o 
   6   6   6       56.21       54.29     13.12 o 
  -7   7   6      193.63      195.76     13.43 o 
  -6   7   6       35.15       31.05      7.69 o 
  -5   7   6      126.13      143.01     10.92 o 
  -4   7   6        2.40       -0.29      5.03 o 
  -3   7   6      153.11      166.26     10.66 o 
  -2   7   6      230.16      201.38     18.16 o 
  -1   7   6      181.16      166.93     10.49 o 
   0   7   6       55.17       59.20      9.66 o 
   1   7   6       15.59       14.98      7.59 o 
   2   7   6      320.76      269.55     18.54 o 
   3   7   6     1625.90     1653.42     66.06 o 
   4   7   6       93.79       86.99     14.46 o 
   5   7   6        5.85        6.46      9.82 o 
   6   7   6       58.30       50.73     13.53 o 
  -6   8   6        1.94       -2.52      6.17 o 
  -5   8   6      248.90      239.85     14.18 o 
  -4   8   6      140.53      163.73     11.62 o 
  -3   8   6       16.40       -1.01      6.95 o 
  -2   8   6        3.42       13.50      5.47 o 
  -1   8   6      330.94      345.68     15.69 o 
   0   8   6       66.09       58.58     10.49 o 
   1   8   6      283.58      273.12     19.12 o 
   2   8   6       21.36       30.01      9.20 o 
   3   8   6      269.96      261.81     19.43 o 
   4   8   6      162.85      162.88     17.15 o 
   5   8   6      334.30      317.91     23.30 o 
  -6   9   6       45.91       56.41     14.72 o 
  -5   9   6      230.99      254.52     14.86 o 
  -4   9   6      177.36      165.94     11.86 o 
  -3   9   6        7.09        0.08      5.89 o 
  -2   9   6        6.65       24.54      6.88 o 
  -1   9   6      150.53      149.60     11.72 o 
   0   9   6        1.75       -2.17      6.61 o 
   1   9   6       23.75       15.45      8.32 o 
   2   9   6      152.90      158.33     15.39 o 
   3   9   6       45.63       44.37     11.47 o 
   4   9   6      166.26      169.96     18.03 o 
  -5  10   6       88.91      101.05     17.15 o 
  -4  10   6        2.79       -2.32      6.06 o 
  -3  10   6      164.08      150.63     12.05 o 
  -2  10   6      227.76      235.23     14.08 o 
  -1  10   6       17.81       15.35      6.45 o 
   0  10   6       51.71       71.50     12.81 o 
   1  10   6      399.38      364.87     23.92 o 
   2  10   6       22.48       13.22     10.13 o 
   3  10   6        2.73       -7.95      8.06 o 
  -3  11   6      171.29      183.73     16.48 o 
  -2  11   6      144.63      142.82     12.84 o 
  -1  11   6        0.16       -6.67      6.00 o 
   0  11   6      143.55      160.86     17.82 o 
   1  11   6      258.89      263.77     21.39 o 
   2  11   6       14.94        9.45      9.20 o 
  -2 -11   7        6.92        6.04     10.95 o 
  -1 -11   7      194.84      188.97     17.30 o 
   0 -11   7      257.31      275.39     20.20 o 
   1 -11   7        6.93        0.05      7.70 o 
   2 -11   7       42.36       39.98     10.75 o 
  -4 -10   7      114.32      118.66     16.32 o 
  -3 -10   7       23.49       22.94     10.85 o 
  -2 -10   7       70.46       73.51     12.96 o 
  -1 -10   7      183.43      174.40     15.60 o 
   0 -10   7       96.17      127.80     14.15 o 
   1 -10   7        7.89        0.41      7.18 o 
   2 -10   7       62.63       71.50     10.69 o 
   3 -10   7      124.80      117.98      9.64 o 
   4 -10   7       12.35        0.16      7.03 o 
  -5  -9   7      126.43      125.66      8.96 o 
  -4  -9   7       11.99       -5.11      8.37 o 
  -3  -9   7        0.19       -1.29      7.96 o 
  -2  -9   7      246.51      248.07     18.13 o 
  -1  -9   7      138.09      144.59     15.19 o 
   0  -9   7        1.56       -3.72      6.46 o 
   1  -9   7      165.07      164.43     13.33 o 
   2  -9   7      154.85      139.64     12.14 o 
   3  -9   7        4.36        0.05      6.30 o 
   4  -9   7       19.76       27.12      8.58 o 
   5  -9   7      192.54      191.14     15.65 o 
  -5  -8   7      145.77      151.19     10.53 o 
  -4  -8   7        0.17       -4.46      4.30 o 
  -3  -8   7      104.57      109.52     10.33 o 
  -2  -8   7      401.48      420.71     23.09 o 
  -1  -8   7      120.79      131.52     13.17 o 
   0  -8   7       57.27       56.67      9.19 o 
   1  -8   7      250.85      231.59     15.29 o 
   2  -8   7      114.14      103.58     11.47 o 
   3  -8   7       23.99       17.98      7.49 o 
   4  -8   7      183.81      192.84     14.41 o 
   5  -8   7       63.00       57.19     10.49 o 
   6  -8   7        6.10       -3.10      6.97 o 
  -6  -7   7      211.03      206.88     10.83 o 
  -5  -7   7       82.69       90.54      7.58 o 
  -4  -7   7       14.05        4.90      6.41 o 
  -3  -7   7      377.69      385.63     22.11 o 
  -2  -7   7      200.94      185.82     14.41 o 
  -1  -7   7        3.41       -1.14      5.94 o 
   0  -7   7      404.86      393.90     19.89 o 
   1  -7   7      346.52      329.22     17.56 o 
   2  -7   7        4.71       -3.56      5.42 o 
   3  -7   7      166.07      149.76     12.19 o 
   4  -7   7      352.44      344.20     19.53 o 
   5  -7   7       40.18       23.19      8.27 o 
   6  -7   7       33.59       26.35      9.14 o 
  -7  -6   7       38.31       23.19     12.63 o 
  -6  -6   7      298.84      287.41     21.52 o 
  -5  -6   7        0.39        0.91      5.55 o 
  -4  -6   7      281.12      276.60     13.06 o 
  -3  -6   7      340.59      333.67     13.84 o 
  -2  -6   7       80.66       86.62      7.14 o 
  -1  -6   7      275.26      289.91     16.43 o 
   0  -6   7      710.57      699.67     28.92 o 
   1  -6   7       43.75       41.74      7.34 o 
   2  -6   7       23.81       22.73      6.35 o 
   3  -6   7      116.73      118.97     11.67 o 
   4  -6   7      262.63      237.68     15.50 o 
   5  -6   7       10.28        3.77      6.77 o 
   6  -6   7      147.42      147.49     14.41 o 
  -7  -5   7       22.99       22.33      7.48 o 
  -6  -5   7       77.59       67.45      8.25 o 
  -5  -5   7      114.96      111.53      9.34 o 
  -4  -5   7     1074.96     1094.40     31.66 o 
  -3  -5   7      614.35      658.74     38.74 o 
  -2  -5   7       23.27       26.74      4.77 o 
  -1  -5   7      246.91      262.27     13.64 o 
   0  -5   7     1155.56     1163.92     42.56 o 
   1  -5   7      220.32      189.02     12.34 o 
   2  -5   7      176.28      166.65     11.67 o 
   3  -5   7      234.63      236.70     14.46 o 
   4  -5   7       73.76       75.47      9.97 o 
   5  -5   7       22.80       20.87      7.34 o 
   6  -5   7      269.26      257.36     17.41 o 
   7  -5   7      116.84      106.42     13.53 o 
  -7  -4   7       15.03        7.03      9.51 o 
  -6  -4   7        2.58       -6.60      4.40 o 
  -5  -4   7       82.65       79.10      7.83 o 
  -4  -4   7     1264.56     1323.73     36.47 o 
  -3  -4   7       17.42       15.81      4.62 o 
  -2  -4   7      229.02      226.13      9.78 o 
  -1  -4   7      901.28      917.67     25.00 o 
   0  -4   7      124.43      122.32      6.55 o 
   1  -4   7        4.43        2.22      4.55 o 
   3  -4   7        1.87       -4.80      4.49 o 
   4  -4   7        6.19        3.93      5.94 o 
   5  -4   7      201.94      178.53     14.05 o 
   6  -4   7      104.18      114.01     12.96 o 
   7  -4   7       13.34       11.57      8.21 o 
  -8  -3   7       34.22       29.96     11.93 o 
  -7  -3   7        5.73       -1.19      7.80 o 
  -6  -3   7       37.40       27.17      6.28 o 
  -5  -3   7      116.65      123.73      8.98 o 
  -4  -3   7       57.77       60.78      6.43 o 
  -3  -3   7      269.99      272.39     11.26 o 
  -2  -3   7     3566.68     3845.94    106.79 o 
  -1  -3   7      464.39      450.30     16.92 o 
   0  -3   7        1.66       -2.07      2.52 o 
   1  -3   7      303.55      298.91     10.87 o 
   2  -3   7      986.90      938.87     35.69 o 
   3  -3   7       97.07       95.57      9.92 o 
   4  -3   7      447.51      459.76     22.27 o 
   5  -3   7      152.22      131.11     11.93 o 
   6  -3   7       75.56       96.09     12.34 o 
   7  -3   7        4.14        4.80      8.58 o 
  -8  -2   7       49.45       37.76     11.98 o 
  -7  -2   7        0.18       -3.87      7.49 o 
  -6  -2   7       42.41       43.33      6.53 o 
  -5  -2   7      263.54      257.74     23.63 o 
  -4  -2   7        2.15       -3.10      4.18 o 
  -3  -2   7      120.89      102.17      6.56 o 
  -2  -2   7     1637.68     1839.31     80.65 o 
  -1  -2   7      680.13      694.51     19.96 o 
   0  -2   7      174.98      170.67      7.40 o 
   1  -2   7     2037.63     1993.19     89.59 o 
   2  -2   7      176.05      184.20     13.02 o 
   3  -2   7       81.09       75.47      8.68 o 
   4  -2   7      671.15      666.20     28.82 o 
   5  -2   7      223.43      235.25     15.96 o 
   6  -2   7       77.85       68.50     11.11 o 
   7  -2   7        5.45       -0.26      7.85 o 
  -8  -1   7       26.57       17.56     10.54 o 
  -7  -1   7       83.21       76.92     13.02 o 
  -6  -1   7       40.73       46.54      9.35 o 
  -5  -1   7      149.62      167.91     15.81 o 
  -4  -1   7        1.94       -2.32      5.60 o 
  -3  -1   7      432.18      404.37     13.79 o 
  -2  -1   7       40.05       27.50      3.73 o 
  -1  -1   7        2.73        5.25      2.78 o 
   0  -1   7      343.49      360.78     11.63 o 
   1  -1   7      223.51      170.25      7.40 o 
   2  -1   7      425.41      411.17     14.64 o 
   3  -1   7      499.16      506.61     15.72 o 
   4  -1   7     1147.86     1191.45     45.35 o 
   5  -1   7      732.86      784.64     34.14 o 
   6  -1   7       30.48       31.25      9.35 o 
   7  -1   7        2.46       -5.37      8.73 o 
  -8   0   7        0.21        9.09      8.52 o 
  -7   0   7      166.04      152.55     15.44 o 
  -6   0   7      196.28      186.54     15.91 o 
  -5   0   7        0.69       -1.14      5.73 o 
  -4   0   7      386.30      386.92     13.64 o 
  -3   0   7      786.55      801.19     22.57 o 
  -2   0   7      267.66      239.63      8.99 o 
  -1   0   7      104.28       98.85      5.53 o 
   0   0   7     2090.12     2135.37     51.67 o 
   1   0   7      554.75      504.64     36.25 o 
   2   0   7       86.96       88.31      5.57 o 
   3   0   7      198.40      172.73      8.24 o 
   4   0   7      387.91      391.11     14.25 o 
   5   0   7      115.44      144.80     14.20 o 
   6   0   7      216.12      250.50     19.06 o 
   7   0   7       57.32       86.94     16.12 o 
  -8   1   7       27.80       26.40     10.59 o 
  -7   1   7       75.29       73.98     12.24 o 
  -6   1   7      234.39      223.22     17.87 o 
  -5   1   7       79.20       62.92     10.28 o 
  -4   1   7      468.13      480.74     16.75 o 
  -3   1   7      711.58      711.18     20.25 o 
  -2   1   7       31.80       19.66      7.75 o 
  -1   1   7      498.43      492.99     14.64 o 
   0   1   7     1076.51     1022.22     26.66 o 
   1   1   7      934.50      989.27     26.16 o 
   2   1   7      214.90      193.82     15.14 o 
   3   1   7      421.36      412.78     14.40 o 
   4   1   7       70.24       67.84      6.61 o 
   5   1   7       33.20       27.97     10.05 o 
   6   1   7      310.38      426.80     26.14 o 
   7   1   7      195.28      261.34     23.40 o 
  -8   2   7       48.89       52.33     11.67 o 
  -7   2   7       68.60       83.63     13.48 o 
  -6   2   7        0.60        2.94      7.18 o 
  -5   2   7       69.02       87.10     11.83 o 
  -4   2   7      721.44      760.12     34.12 o 
  -3   2   7        3.69        3.12      3.23 o 
  -2   2   7      578.65      578.12     16.28 o 
  -1   2   7      846.82      879.08     23.24 o 
   0   2   7      624.97      585.43     33.06 o 
   1   2   7        0.93       -0.70      2.36 o 
   2   2   7      416.71      392.50     13.42 o 
   3   2   7      573.15      576.59     19.01 o 
   4   2   7       17.06       19.53      4.96 o 
   5   2   7      102.29       92.66      8.80 o 
   6   2   7       82.45       97.95     10.34 o 
   7   2   7       11.79       -2.53     13.38 o 
  -8   3   7       11.16       10.28      9.09 o 
  -7   3   7        9.64        9.71      8.01 o 
  -6   3   7       24.32       16.07      8.89 o 
  -5   3   7      245.01      280.99     13.35 o 
  -4   3   7       91.26       86.83     10.02 o 
  -3   3   7       15.18       13.85      4.36 o 
  -2   3   7     1183.19     1193.31     48.09 o 
  -1   3   7     1174.15     1189.49     39.62 o 
   0   3   7       22.35       21.70      3.23 o 
   1   3   7       99.21       76.80      5.56 o 
   2   3   7      440.80      380.61     13.53 o 
   3   3   7       41.41       54.14      5.97 o 
   4   3   7       34.30       48.87      9.04 o 
   5   3   7      152.41      159.42     14.67 o 
   6   3   7       83.28      111.74     15.03 o 
   7   3   7        7.04       -0.67      9.30 o 
  -8   4   7        3.13        9.30      9.20 o 
  -7   4   7        1.91       -2.53      7.18 o 
  -6   4   7       41.52       53.67     10.95 o 
  -5   4   7       98.59      109.89      9.28 o 
  -4   4   7       78.42       90.49      8.35 o 
  -3   4   7      348.72      333.94     27.10 o 
  -2   4   7      399.38      414.98     15.95 o 
  -1   4   7     1034.27     1111.44     45.51 o 
   0   4   7      259.84      251.46      9.58 o 
   1   4   7     1659.34     1549.34     47.44 o 
   2   4   7      355.69      348.52     13.20 o 
   3   4   7        0.14       -0.52      5.79 o 
   4   4   7      140.70      154.51     14.10 o 
   5   4   7      129.67      143.20     15.70 o 
   6   4   7        7.63        6.20      8.63 o 
  -7   5   7       10.95        4.24      7.85 o 
  -6   5   7        2.11        0.38      7.88 o 
  -5   5   7      103.00      120.44      9.62 o 
  -4   5   7        8.07        6.27      4.63 o 
  -3   5   7      299.56      309.09     14.10 o 
  -2   5   7      265.00      278.59     16.07 o 
  -1   5   7       63.59       42.57      8.27 o 
   0   5   7      700.00      626.17     30.22 o 
   1   5   7     3221.03     3093.64     98.53 o 
   2   5   7     1109.30     1067.48     45.45 o 
   3   5   7       28.67       34.25      8.73 o 
   4   5   7      159.49      183.13     16.32 o 
   5   5   7       27.63       12.14      8.63 o 
   6   5   7       13.43       18.55     10.80 o 
  -7   6   7      147.41      142.99     17.87 o 
  -6   6   7       18.64       33.36      8.37 o 
  -5   6   7       79.14       77.67      8.73 o 
  -4   6   7        2.35        5.10      6.02 o 
  -3   6   7      340.26      356.29     15.79 o 
  -2   6   7      270.19      259.69     13.04 o 
  -1   6   7      277.22      245.85     17.30 o 
   0   6   7      252.56      245.54     17.35 o 
   1   6   7     1350.01     1360.66     55.73 o 
   2   6   7      260.91      269.66     19.22 o 
   3   6   7      309.28      318.78     21.29 o 
   4   6   7      199.19      213.15     17.46 o 
   5   6   7       10.25        8.42      9.09 o 
   6   6   7       15.93       26.04     11.62 o 
  -7   7   7      131.95      140.18     12.50 o 
  -6   7   7      194.09      202.37     13.46 o 
  -5   7   7        0.97       -2.19      7.18 o 
  -4   7   7        2.79       -0.10      5.10 o 
  -3   7   7      343.54      342.70     19.73 o 
  -2   7   7       27.92       19.79      5.83 o 
  -1   7   7       71.53       89.05     11.50 o 
   0   7   7      281.15      270.02     18.91 o 
   1   7   7       17.54        1.45      7.54 o 
   2   7   7      498.93      547.87     29.44 o 
   3   7   7     2431.39     2369.98     90.34 o 
   4   7   7       20.03       23.56      9.56 o 
   5   7   7       25.66       10.90     10.38 o 
  -6   8   7        0.24        1.26      8.39 o 
  -5   8   7       80.32       81.30      9.89 o 
  -4   8   7      232.05      261.50     22.06 o 
  -3   8   7       26.52       21.77      7.33 o 
  -2   8   7       87.67      110.26     20.25 o 
  -1   8   7      351.02      372.72     18.91 o 
   0   8   7      153.50      152.96     16.32 o 
   1   8   7        5.30        5.73      7.44 o 
   2   8   7       51.24       47.01     10.90 o 
   3   8   7      357.14      348.85     23.20 o 
   4   8   7        3.99        2.01      8.52 o 
  -5   9   7      199.36      186.54     13.30 o 
  -4   9   7      190.72      175.80     12.65 o 
  -3   9   7        0.74       -8.08      5.39 o 
  -2   9   7      208.11      224.01     13.57 o 
  -1   9   7      779.96      778.93     27.87 o 
   0   9   7       29.80       14.05      8.68 o 
   1   9   7       36.76       19.32      9.87 o 
   2   9   7       25.06       29.76     10.38 o 
   3   9   7       33.13        4.29      9.71 o 
  -4  10   7       15.08        2.56      8.50 o 
  -3  10   7       47.34       49.72      8.89 o 
  -2  10   7      131.39      147.03     15.55 o 
  -1  10   7        7.47        2.48      6.55 o 
   0  10   7        7.67       18.75     10.64 o 
   1  10   7      274.93      232.93     19.94 o 
   2  10   7      129.51      125.94     16.43 o 
  -2  11   7       87.92      120.74     12.54 o 
  -1  11   7        0.97       -8.90      5.93 o 
   0  11   7      205.87      181.68     19.01 o 
   0 -11   8       92.81       85.24     13.79 o 
   1 -11   8        1.29       -2.58      8.01 o 
  -3 -10   8       19.43       12.71     10.59 o 
  -2 -10   8        1.33       -4.60      9.09 o 
  -1 -10   8       85.39       88.39     13.33 o 
   0 -10   8      141.77      161.48     16.63 o 
   1 -10   8        4.08       -2.07      7.70 o 
   2 -10   8      100.03       94.95     12.40 o 
   3 -10   8      101.81      111.47      9.89 o 
  -4  -9   8       73.86       85.13     14.72 o 
  -3  -9   8        0.58        2.07      9.25 o 
  -2  -9   8      105.95      119.43     15.34 o 
  -1  -9   8       40.75       42.62     10.38 o 
   0  -9   8       19.87       20.92      8.52 o 
   1  -9   8       40.95       34.09      8.89 o 
   2  -9   8      346.02      329.33     19.27 o 
   3  -9   8       31.58       19.63      8.32 o 
   4  -9   8        0.19      -10.61      7.08 o 
  -5  -8   8       86.64       96.06      9.33 o 
  -4  -8   8       29.93       31.15      5.60 o 
  -3  -8   8       83.06       68.97     12.45 o 
  -2  -8   8      153.14      174.35     15.34 o 
  -1  -8   8       12.12       16.79      8.11 o 
   0  -8   8       13.53       13.07      6.97 o 
   1  -8   8       71.78       90.40     11.05 o 
   2  -8   8      329.47      311.29     18.13 o 
   3  -8   8       75.28       80.02     11.57 o 
   4  -8   8      161.91      160.92     15.60 o 
   5  -8   8       93.56       95.83     12.91 o 
  -6  -7   8      208.26      196.24     13.69 o 
  -5  -7   8      165.93      144.66     11.15 o 
  -4  -7   8        2.06       -1.41      7.62 o 
  -3  -7   8       91.60       98.15     13.33 o 
  -2  -7   8      361.40      384.39     21.91 o 
  -1  -7   8       94.78       86.68     10.90 o 
   0  -7   8       10.49        9.20      6.77 o 
   1  -7   8      109.72       92.67     10.43 o 
   2  -7   8        4.63        1.03      5.53 o 
   3  -7   8       14.07        8.78      7.18 o 
   4  -7   8      158.02      131.83     12.86 o 
   5  -7   8      279.09      260.36     17.82 o 
  -6  -6   8      323.54      323.81     16.02 o 
  -5  -6   8       34.24       23.56      6.37 o 
  -4  -6   8       12.59        6.97      5.74 o 
  -3  -6   8      310.97      305.22     14.62 o 
  -2  -6   8      147.88      163.91     13.69 o 
  -1  -6   8        0.08       -7.90      5.27 o 
   0  -6   8      335.70      337.33     18.34 o 
   1  -6   8       50.03       43.45      8.06 o 
   2  -6   8        9.95        9.51      5.94 o 
   3  -6   8      167.81      155.85     12.91 o 
   4  -6   8      274.30      294.09     17.87 o 
   5  -6   8       31.71       22.83      8.06 o 
   6  -6   8        3.08       -1.19      7.28 o 
  -7  -5   8       13.12        9.19      6.73 o 
  -6  -5   8       53.25       46.66      7.95 o 
  -5  -5   8       28.32       18.93      7.67 o 
  -4  -5   8      493.56      489.97     21.88 o 
  -3  -5   8      364.21      393.82     15.21 o 
  -2  -5   8        1.45       -0.43      3.83 o 
  -1  -5   8       51.80       35.23      8.01 o 
   0  -5   8      618.26      592.55     25.77 o 
   1  -5   8      219.75      210.25     13.79 o 
   2  -5   8      725.06      744.09     30.89 o 
   3  -5   8        6.97        3.67      5.27 o 
   4  -5   8      112.45      125.43     11.72 o 
   5  -5   8       13.40       12.97      7.23 o 
   6  -5   8      232.99      248.74     17.92 o 
  -7  -4   8       70.76       63.15      8.91 o 
  -6  -4   8        0.76       -4.94      5.63 o 
  -5  -4   8        2.49        1.77      4.88 o 
  -4  -4   8      813.11      836.22     25.79 o 
  -3  -4   8      303.95      288.89     16.35 o 
  -2  -4   8        1.13        0.11      3.54 o 
  -1  -4   8     1019.78     1025.32     27.89 o 
   0  -4   8      455.27      424.01     19.94 o 
   1  -4   8      123.45      106.83     10.02 o 
   2  -4   8      286.24      259.90     15.50 o 
   3  -4   8      498.38      456.82     22.37 o 
   4  -4   8      200.03      168.87     13.38 o 
   5  -4   8        8.06        0.88      5.79 o 
   6  -4   8      122.22      135.30     15.19 o 
   7  -4   8      119.87      152.96     16.32 o 
  -7  -3   8       64.48       70.31     12.60 o 
  -6  -3   8        2.24       -7.06      4.71 o 
  -5  -3   8       56.18       48.34     10.90 o 
  -4  -3   8       69.22       58.06      6.84 o 
  -3  -3   8      192.88      191.11     19.06 o 
  -2  -3   8       94.01       88.25      7.60 o 
  -1  -3   8      196.44      188.34      8.45 o 
   0  -3   8      347.74      379.32     12.78 o 
   1  -3   8       27.62       24.38      5.89 o 
   2  -3   8     2257.09     2302.89     78.41 o 
   3  -3   8      819.76      834.02     34.19 o 
   4  -3   8       61.99       68.91      9.56 o 
   5  -3   8        9.37       15.34      6.97 o 
   6  -3   8      220.81      212.01     16.53 o 
   7  -3   8       18.08       18.29     10.07 o 
  -7  -2   8        6.86        5.68      8.83 o 
  -6  -2   8       67.07       66.26      7.49 o 
  -5  -2   8      269.61      275.00     12.84 o 
  -4  -2   8      123.16      119.90      8.11 o 
  -3  -2   8       27.66       22.56      4.56 o 
  -2  -2   8      667.33      651.59     19.49 o 
  -1  -2   8      271.42      257.79     10.02 o 
   0  -2   8       80.69       72.21      5.46 o 
   1  -2   8      323.36      305.36     10.90 o 
   2  -2   8      586.77      621.11     26.29 o 
   3  -2   8      631.15      616.46     27.17 o 
   4  -2   8      396.50      364.87     19.79 o 
   5  -2   8       92.83      106.42     12.50 o 
   6  -2   8      171.66      185.09     15.81 o 
   7  -2   8        3.03        6.66      8.78 o 
  -8  -1   8      101.26      105.69     16.12 o 
  -7  -1   8        2.25       -6.82      7.18 o 
  -6  -1   8      148.08      128.37     15.29 o 
  -5  -1   8      441.59      460.14     16.62 o 
  -4  -1   8       14.26        8.94      6.25 o 
  -3  -1   8      153.50      160.71      8.31 o 
  -2  -1   8      812.71      794.05     22.44 o 
  -1  -1   8      885.84      902.59     24.63 o 
   0  -1   8       70.77       70.09      5.32 o 
   1  -1   8      197.78      183.90      9.74 o 
   2  -1   8      423.25      427.51     13.97 o 
   3  -1   8       50.90       47.60      4.95 o 
   4  -1   8      462.69      462.65     22.99 o 
   5  -1   8      321.37      336.09     20.20 o 
   6  -1   8       14.17        2.07      7.65 o 
   7  -1   8       25.97       25.78     11.16 o 
  -8   0   8       11.57        3.36      8.37 o 
  -7   0   8       14.50        4.29      8.01 o 
  -6   0   8      195.31      188.71     16.53 o 
  -5   0   8      173.47      162.83     15.34 o 
  -4   0   8       68.29       44.84      9.56 o 
  -3   0   8      947.76      974.58     26.97 o 
  -2   0   8      207.24      211.78     14.10 o 
  -1   0   8        0.36        3.93      2.66 o 
   0   0   8       15.57       17.91      3.33 o 
   1   0   8      912.67      961.83     26.05 o 
   2   0   8      129.87      124.99      6.81 o 
   3   0   8       83.03       82.19      6.29 o 
   4   0   8      288.07      289.98     12.27 o 
   5   0   8       65.73       63.18     10.69 o 
   6   0   8      108.33       97.02     14.31 o 
   7   0   8      104.82      146.76     18.75 o 
  -8   1   8        3.24       -6.97      8.21 o 
  -7   1   8       84.22       94.95     14.00 o 
  -6   1   8      109.42      120.88     14.41 o 
  -5   1   8       58.37       80.23     12.24 o 
  -4   1   8      418.78      399.17     23.30 o 
  -3   1   8     1505.85     1565.82     61.41 o 
  -2   1   8      282.51      296.64     22.65 o 
  -1   1   8      152.76      148.13      7.14 o 
   0   1   8      236.90      229.79     18.44 o 
   1   1   8       42.84       34.74      4.12 o 
   2   1   8       38.53       40.66      4.71 o 
   3   1   8      375.68      353.02     13.36 o 
   4   1   8      172.96      170.93      9.64 o 
   5   1   8        8.25        1.88      4.88 o 
   6   1   8      118.74      138.34     16.99 o 
   7   1   8      162.54      225.13     22.16 o 
  -8   2   8       12.30       18.29     10.28 o 
  -7   2   8       89.56      131.68     16.84 o 
  -6   2   8       25.77       26.86      8.89 o 
  -5   2   8        8.96       15.14      7.49 o 
  -4   2   8      410.96      412.06     15.88 o 
  -3   2   8     2143.87     2215.49     83.42 o 
  -2   2   8       68.56       46.65      8.99 o 
  -1   2   8     1560.12     1644.39     41.19 o 
   0   2   8      286.64      308.89     11.12 o 
   1   2   8        3.15        0.27      3.72 o 
   2   2   8      154.99      154.66      8.14 o 
   3   2   8      111.73       95.52      7.60 o 
   4   2   8      109.01      100.03      8.38 o 
   5   2   8        3.27       -5.40      4.51 o 
   6   2   8      118.96      130.33     18.54 o 
  -8   3   8        2.02       -0.77      8.47 o 
  -7   3   8       58.20       49.80     12.04 o 
  -6   3   8        0.53       -4.08      6.77 o 
  -5   3   8      150.07      140.67     14.26 o 
  -4   3   8      161.88      178.55     10.36 o 
  -3   3   8      518.20      550.18     19.65 o 
  -2   3   8      765.55      740.12     34.09 o 
  -1   3   8     5092.92     5200.91    180.52 o 
   0   3   8     1764.76     1703.42     57.08 o 
   1   3   8        4.37        3.21      2.95 o 
   2   3   8      179.64      187.77      9.25 o 
   3   3   8      198.03      190.44     10.59 o 
   4   3   8       32.87       28.48      5.68 o 
   5   3   8       34.25       35.97      7.20 o 
   6   3   8        1.04       -9.32      6.22 o 
  -7   4   8       78.02       80.64     14.26 o 
  -6   4   8       39.14       42.00     10.90 o 
  -5   4   8      103.68      133.61     10.12 o 
  -4   4   8      206.30      194.74     11.12 o 
  -3   4   8       29.00       31.23      6.06 o 
  -2   4   8      530.59      560.52     28.41 o 
   0   4   8       24.08       26.50      7.80 o 
   1   4   8      269.73      259.12     10.80 o 
   2   4   8      419.22      390.67     14.65 o 
   3   4   8       39.58       32.23      6.04 o 
   4   4   8       10.60        9.52      5.52 o 
   5   4   8      133.42      145.51     11.58 o 
   6   4   8        3.62       -4.63      7.08 o 
  -7   5   8        2.94       -0.62      9.51 o 
  -6   5   8        7.94       13.38      8.68 o 
  -5   5   8      320.10      353.51     35.80 o 
  -4   5   8       34.19       37.22      8.21 o 
  -3   5   8       15.51       19.53      5.71 o 
  -2   5   8      237.81      239.85     17.46 o 
  -1   5   8       93.37       95.21     12.50 o 
   0   5   8     1324.16     1272.90     52.79 o 
   1   5   8     3326.36     3191.19    116.11 o 
   2   5   8       66.10       66.29      9.35 o 
   3   5   8       13.74        4.60      7.18 o 
   4   5   8      111.24      125.94     15.24 o 
   5   5   8      124.45      153.43     16.68 o 
   6   5   8        8.29       -2.94      9.61 o 
  -7   6   8       31.60       22.83     11.26 o 
  -6   6   8      155.27      177.89     12.71 o 
  -5   6   8       43.46       45.02      7.93 o 
  -4   6   8       76.61       89.01     13.12 o 
  -3   6   8      203.27      194.20     22.94 o 
  -2   6   8      208.91      205.31     13.72 o 
  -1   6   8       19.08        8.27      7.23 o 
   0   6   8       10.53       -0.46      6.61 o 
   1   6   8     1574.42     1458.75     59.86 o 
   2   6   8        4.47        2.17      8.06 o 
   3   6   8      250.57      254.47     19.32 o 
   4   6   8      133.36      141.65     16.22 o 
   5   6   8       15.39       15.19      9.71 o 
  -6   7   8      219.01      209.84     20.69 o 
  -5   7   8        0.24       -1.06      5.66 o 
  -4   7   8      276.53      261.00     22.94 o 
  -3   7   8      957.01      941.13     45.58 o 
  -2   7   8       65.61       69.81      8.98 o 
  -1   7   8        3.74       -3.72      7.18 o 
   0   7   8       59.31       57.19     11.21 o 
   1   7   8       60.75       33.99     10.02 o 
   2   7   8        2.80       -6.51      8.57 o 
   3   7   8      199.64      193.56     18.18 o 
   4   7   8        2.06       -5.37      8.73 o 
  -5   8   8       10.56       12.17      7.56 o 
  -4   8   8      152.18      175.84     12.83 o 
  -3   8   8       90.72      102.98     10.82 o 
  -2   8   8        0.17       -3.49      6.10 o 
   0   8   8      166.88      163.70     16.17 o 
   1   8   8       11.45        4.80      9.04 o 
   2   8   8        7.39        0.67      8.47 o 
   3   8   8      102.77      100.48     15.03 o 
   4   8   8        4.10       -6.51      9.71 o 
  -5   9   8       71.66       80.53     10.76 o 
  -4   9   8      148.83      151.74     23.09 o 
  -3   9   8        0.60       -3.90      5.67 o 
  -2   9   8      260.27      202.88     13.75 o 
  -1   9   8      294.08      256.28     21.49 o 
   0   9   8      118.29       80.38     13.74 o 
   1   9   8        2.94        1.34      8.01 o 
   2   9   8       45.93       62.92     13.43 o 
   3   9   8       27.33       23.97     10.90 o 
  -3  10   8        1.22       -5.44      6.72 o 
  -2  10   8      174.54      176.06     13.27 o 
  -1  10   8      222.00      201.67     19.58 o 
   0  10   8        2.47       -5.94      9.04 o 
   1  10   8      107.47      106.62     16.12 o 
  -1 -10   9       22.41        6.77      9.30 o 
   0 -10   9      189.56      224.66     17.56 o 
   1 -10   9       83.79       68.60     12.81 o 
   2 -10   9       30.29       22.57      9.45 o 
  -3  -9   9        4.59       -6.87      9.71 o 
  -2  -9   9       19.02        3.15      8.73 o 
  -1  -9   9       27.19       18.24      9.56 o 
   0  -9   9        1.26       -9.09      6.61 o 
   1  -9   9       14.82       11.88      7.96 o 
   2  -9   9       93.37      104.71     12.81 o 
   3  -9   9      317.38      321.73     20.41 o 
  -4  -8   9      127.39      132.51     16.94 o 
  -3  -8   9        4.17       -0.83      9.25 o 
  -2  -8   9       67.74       72.06     12.29 o 
  -1  -8   9       60.21       54.34     10.80 o 
   0  -8   9       12.95       -3.31      6.41 o 
   1  -8   9       86.10       84.77     11.31 o 
   2  -8   9      186.83      190.62     15.08 o 
   3  -8   9      100.75      103.73     12.86 o 
   4  -8   9       13.74       12.76      8.01 o 
  -5  -7   9       58.53       57.83     10.46 o 
  -4  -7   9       11.85        8.51      6.24 o 
  -3  -7   9        8.81       -3.98      8.94 o 
  -2  -7   9      531.98      576.17     28.36 o 
  -1  -7   9      103.67      121.40     13.02 o 
   0  -7   9      285.37      293.58     17.77 o 
   1  -7   9        1.51       -7.02      5.68 o 
   2  -7   9      277.26      316.36     18.70 o 
   3  -7   9       68.01       74.39     11.36 o 
   4  -7   9      271.11      288.10     19.06 o 
   5  -7   9       79.52       57.03     10.69 o 
  -6  -6   9      215.36      197.92     13.24 o 
  -5  -6   9       41.73       33.86      7.86 o 
  -4  -6   9       17.61       13.37      5.84 o 
  -3  -6   9      173.87      178.54     10.69 o 
  -2  -6   9      414.11      428.61     22.84 o 
  -1  -6   9      220.74      238.09     15.91 o 
   0  -6   9       53.17       62.30      9.76 o 
   1  -6   9      243.03      220.27     15.03 o 
   2  -6   9      133.76      131.94     11.78 o 
   3  -6   9        6.36        1.55      6.30 o 
   4  -6   9      189.37      221.10     16.06 o 
   5  -6   9      248.38      232.77     17.10 o 
  -6  -5   9       62.47       51.48      8.52 o 
  -5  -5   9       60.37       48.59     13.07 o 
  -4  -5   9        0.43        0.30      5.05 o 
  -3  -5   9       47.75       59.05      7.23 o 
  -2  -5   9      292.31      291.76     18.16 o 
  -1  -5   9        4.55       -5.32      5.53 o 
   0  -5   9     1938.06     1860.91     65.34 o 
   1  -5   9      202.54      193.20     13.64 o 
   2  -5   9        0.15       -2.84      5.22 o 
   3  -5   9      100.38      107.30     11.83 o 
   5  -5   9       56.40       52.90     10.12 o 
   6  -5   9       42.06       37.35     11.21 o 
  -7  -4   9       74.90       77.64     14.10 o 
  -6  -4   9       23.95       33.33      7.41 o 
  -5  -4   9        0.14       -0.55      5.18 o 
  -4  -4   9      154.74      165.32     10.36 o 
  -3  -4   9       50.69       47.67      9.87 o 
  -2  -4   9       87.34       77.17      6.83 o 
  -1  -4   9       98.66       91.76      6.65 o 
   0  -4   9      474.12      486.63     22.37 o 
   1  -4   9     1225.67     1203.84     45.09 o 
   2  -4   9      446.70      440.29     21.80 o 
   3  -4   9       94.66       81.10     10.33 o 
   4  -4   9      447.88      441.12     23.56 o 
   5  -4   9        7.24        4.86      6.35 o 
   6  -4   9       98.28       91.90     12.86 o 
  -7  -3   9      188.75      166.96     17.46 o 
  -6  -3   9       45.89       39.62     10.95 o 
  -5  -3   9       53.35       49.96      7.38 o 
  -4  -3   9      240.58      251.67     12.27 o 
  -3  -3   9      351.08      371.98     14.21 o 
  -2  -3   9        1.64       -3.10      3.20 o 
  -1  -3   9      181.45      177.82      8.74 o 
   0  -3   9      323.65      319.47     11.80 o 
   1  -3   9       28.75       31.00      6.87 o 
   2  -3   9      208.85      194.13     13.17 o 
   3  -3   9      420.25      431.71     22.22 o 
   4  -3   9        0.54       -4.65      5.11 o 
   5  -3   9       58.26       43.39      9.61 o 
   6  -3   9      206.51      245.59     18.39 o 
  -7  -2   9      168.53      193.05     19.12 o 
  -6  -2   9        0.90       -9.35      7.95 o 
  -5  -2   9      240.08      228.24     11.86 o 
  -4  -2   9      138.64      145.22      9.09 o 
  -3  -2   9       23.61       25.82      4.95 o 
  -2  -2   9       33.01       35.80      5.00 o 
  -1  -2   9      314.68      314.86     11.81 o 
   0  -2   9      141.37      143.50      7.52 o 
   1  -2   9       13.94       13.36      5.84 o 
   2  -2   9      364.20      356.86     18.44 o 
   3  -2   9      197.42      187.73     13.79 o 
   4  -2   9       85.97       88.49     11.05 o 
   5  -2   9      154.31      164.43     14.31 o 
   6  -2   9      169.64      195.58     17.30 o 
  -7  -1   9       65.46       56.46     12.19 o 
  -6  -1   9       82.09       71.13     12.45 o 
  -5  -1   9      783.28      770.90     37.45 o 
  -4  -1   9      284.14      300.24     12.68 o 
  -3  -1   9       21.27       12.91      8.14 o 
  -2  -1   9      121.10      138.63     10.77 o 
  -1  -1   9      142.85      149.04      7.66 o 
   0  -1   9        5.06        1.25      2.77 o 
   1  -1   9      228.15      213.62      9.23 o 
   2  -1   9      137.08      142.43      7.67 o 
   3  -1   9       17.49       13.48      5.84 o 
   4  -1   9      172.07      142.73     13.07 o 
   5  -1   9      360.75      353.19     21.65 o 
   6  -1   9       22.68       34.30     11.26 o 
  -7   0   9        0.96       -4.96      8.21 o 
  -6   0   9      239.69      249.26     20.10 o 
  -5   0   9     1009.05     1088.25     48.40 o 
  -4   0   9       48.60       52.02     10.59 o 
  -3   0   9      338.61      292.60     18.86 o 
  -2   0   9      523.23      565.00     17.68 o 
  -1   0   9        0.71       -2.16      2.79 o 
   0   0   9      168.25      152.80      7.66 o 
   1   0   9       74.98       70.60      5.86 o 
   2   0   9      132.55      145.50      7.78 o 
   3   0   9        0.90       -0.48      3.12 o 
   4   0   9      195.31      205.60     15.03 o 
   5   0   9      281.47      275.24     18.91 o 
   6   0   9       13.87       15.65      9.04 o 
  -7   1   9       40.93       22.32     10.75 o 
  -6   1   9       85.95      102.96     14.10 o 
  -5   1   9      387.27      411.36     25.37 o 
  -4   1   9      367.16      355.51     22.53 o 
  -3   1   9     2608.39     2651.07     98.24 o 
  -2   1   9     1629.33     1669.85     64.72 o 
  -1   1   9       36.60       33.17      4.33 o 
   0   1   9      481.86      489.69     15.80 o 
   1   1   9      139.46      134.03      8.89 o 
   2   1   9       30.19       22.30      4.80 o 
   3   1   9        2.13        0.98      3.56 o 
   4   1   9       12.73       14.93      4.99 o 
   5   1   9       20.61       31.67     10.02 o 
   6   1   9       34.58       20.40     10.44 o 
  -7   2   9       68.50       67.36     13.12 o 
  -6   2   9       97.89      110.91     15.24 o 
  -5   2   9       36.07       29.86      9.20 o 
  -4   2   9      234.86      229.21     17.56 o 
  -3   2   9     2105.06     2133.52     81.66 o 
  -2   2   9      272.41      251.79     17.61 o 
  -1   2   9       93.01       98.05     11.52 o 
   0   2   9      465.55      459.80     15.17 o 
   1   2   9      189.23      182.18      8.82 o 
   2   2   9       30.13       21.62      7.62 o 
   3   2   9      175.79      165.66     11.83 o 
   4   2   9        2.01        4.00      4.71 o 
   5   2   9        3.03        2.91      5.04 o 
   6   2   9       64.13       51.86     13.07 o 
  -7   3   9      209.02      211.03     19.68 o 
  -6   3   9       78.38       67.83     12.50 o 
  -5   3   9       43.59       60.18     12.14 o 
  -4   3   9       62.91       47.47      9.82 o 
  -3   3   9       87.01       79.71     11.42 o 
  -2   3   9      746.36      778.96     36.47 o 
  -1   3   9     1968.90     1993.50     76.29 o 
   0   3   9      276.88      302.51     18.59 o 
   1   3   9       71.12       53.68      7.90 o 
   2   3   9       56.57       53.95      6.06 o 
   3   3   9      202.34      206.67     10.89 o 
   4   3   9       81.72       78.39     14.54 o 
   5   3   9        1.57       -7.92      5.28 o 
   6   3   9        7.64       14.77      7.24 o 
  -7   4   9      112.65       90.66     14.88 o 
  -6   4   9        3.57       -0.41      8.16 o 
  -5   4   9      173.16      160.71     16.58 o 
  -4   4   9      109.25      111.68     10.72 o 
  -3   4   9       63.55       66.43     10.74 o 
  -2   4   9        6.20       -8.21      5.48 o 
  -1   4   9     2206.22     2123.61     81.56 o 
   0   4   9       42.38       21.13      8.16 o 
   1   4   9       99.67       77.07     11.05 o 
   2   4   9      364.72      367.46     14.52 o 
   3   4   9       68.30       63.44      7.68 o 
   4   4   9        2.45        4.45      5.17 o 
   5   4   9       44.71       53.09      8.75 o 
  -6   5   9      110.37      139.53     17.35 o 
  -5   5   9      855.63      881.93     69.06 o 
  -4   5   9      123.79      134.91     11.16 o 
  -3   5   9       17.25       19.06      8.94 o 
  -2   5   9        2.74       -3.15      5.99 o 
  -1   5   9       19.88       11.83      8.11 o 
   0   5   9      201.30      198.42     17.61 o 
   1   5   9      125.02      122.22     14.41 o 
   2   5   9        2.29       -6.09      5.78 o 
   3   5   9        5.75        2.36      4.98 o 
   4   5   9       20.62       17.29     13.17 o 
   5   5   9      219.41      256.13     14.74 o 
  -6   6   9       83.79       65.56     13.64 o 
  -5   6   9      277.83      288.11     29.88 o 
  -4   6   9       15.89        8.17      6.27 o 
  -3   6   9      271.60      288.58     22.63 o 
  -2   6   9      274.83      307.11     21.75 o 
  -1   6   9        2.23       -9.66      6.61 o 
   0   6   9        0.31       -3.98      6.92 o 
   1   6   9      107.03       82.70     14.00 o 
   2   6   9        9.25        7.03      8.78 o 
   3   6   9        0.33       -3.41      8.06 o 
   4   6   9       40.83       43.45     12.09 o 
  -5   7   9       12.63       21.20      7.37 o 
  -4   7   9      106.81      115.49     22.27 o 
  -3   7   9      453.99      470.07     39.44 o 
  -2   7   9      163.35      160.45     18.34 o 
  -1   7   9       17.91       10.44      8.21 o 
   0   7   9       50.82       56.51     11.83 o 
   1   7   9      173.05      175.69     17.20 o 
   2   7   9      179.85      151.21     17.56 o 
   3   7   9       10.50       17.62      9.66 o 
   4   7   9        6.25       15.14      9.82 o 
  -5   8   9       18.92       24.86      8.52 o 
  -4   8   9      165.55      168.13     13.27 o 
  -3   8   9      330.51      336.82     17.48 o 
  -2   8   9       42.24       50.94     13.53 o 
  -1   8   9      125.41      122.64     16.74 o 
   1   8   9       55.73       28.52     11.26 o 
   2   8   9        2.60      -13.02      8.68 o 
   3   8   9       18.83       47.99     12.35 o 
  -3   9   9      218.78      211.22     14.59 o 
  -2   9   9        0.06      -12.94      8.63 o 
  -1   9   9      167.21      153.32     19.01 o 
   1   9   9       26.37       15.45     10.44 o 
  -2  -9  10      126.66      164.89     18.39 o 
  -1  -9  10       12.56        7.54     10.13 o 
   0  -9  10      253.77      243.67     18.03 o 
   1  -9  10       41.37       46.03     10.13 o 
   2  -9  10       76.51       76.04     11.78 o 
  -3  -8  10      145.44      141.86     17.87 o 
  -2  -8  10        4.15        8.63      9.09 o 
  -1  -8  10       58.93       50.63     11.42 o 
   0  -8  10      137.63      124.13     14.57 o 
   1  -8  10       22.44       27.12      8.83 o 
   2  -8  10      196.73      159.11     14.20 o 
   3  -8  10      144.34      159.37     15.70 o 
  -4  -7  10       55.41       32.03     12.24 o 
  -3  -7  10       28.51       31.05     11.57 o 
  -2  -7  10      555.59      624.68     30.89 o 
  -1  -7  10       60.03       64.94     11.67 o 
   0  -7  10       15.21       11.21      7.54 o 
   1  -7  10      177.58      167.99     13.95 o 
   2  -7  10      129.37      143.10     13.27 o 
   3  -7  10      126.56      139.48     14.93 o 
   4  -7  10       10.59       -4.80      6.92 o 
  -5  -6  10       11.56        7.20      6.77 o 
  -4  -6  10       15.94        8.79      6.31 o 
  -3  -6  10       21.73        8.58      8.63 o 
  -2  -6  10      209.39      237.99     17.05 o 
  -1  -6  10      753.45      750.29     33.06 o 
   0  -6  10       88.55       84.98     11.47 o 
   1  -6  10       99.60      125.89     12.55 o 
   2  -6  10      623.58      636.71     29.39 o 
   3  -6  10        8.60        2.43      6.56 o 
   4  -6  10       54.56       43.81     10.59 o 
   5  -6  10       42.71       43.81     10.23 o 
  -6  -5  10       66.30       66.05      9.71 o 
  -5  -5  10      126.28      119.26     10.70 o 
  -4  -5  10        0.02       -5.78      5.29 o 
  -3  -5  10       81.00       89.72      8.84 o 
  -2  -5  10       55.45       58.74      9.61 o 
  -1  -5  10       49.83       42.67      8.47 o 
   0  -5  10      136.09      135.45     11.83 o 
   1  -5  10      234.84      238.15     15.96 o 
   2  -5  10       18.59       24.18      8.06 o 
   3  -5  10       13.14        9.61      7.08 o 
   4  -5  10      186.99      175.85     14.62 o 
   5  -5  10      123.71      121.45     14.57 o 
  -6  -4  10       44.36       52.22     12.76 o 
  -5  -4  10       40.50       37.82      7.42 o 
  -4  -4  10       21.12       23.84      5.90 o 
  -3  -4  10      101.46      128.22      9.03 o 
  -2  -4  10       95.80      116.99      8.51 o 
  -1  -4  10       18.83       18.91      6.41 o 
   0  -4  10      143.96      123.93     11.21 o 
   1  -4  10      351.54      332.42     18.54 o 
   2  -4  10       33.48       27.02      7.34 o 
   3  -4  10      109.07       99.60     12.14 o 
   4  -4  10      273.71      284.44     18.49 o 
   5  -4  10        9.23        2.63      7.59 o 
  -6  -3  10      129.28      156.84     17.82 o 
  -5  -3  10        1.24        1.60      7.13 o 
  -4  -3  10       75.37       88.37     12.24 o 
  -3  -3  10       94.38      102.41      9.92 o 
  -2  -3  10        1.89       -2.34      3.59 o 
  -1  -3  10       23.75       33.64      8.47 o 
   0  -3  10      203.40      231.17     14.20 o 
   1  -3  10       66.91       79.09      9.30 o 
   2  -3  10      146.31      148.11     12.14 o 
   3  -3  10      348.95      361.51     20.25 o 
   4  -3  10      111.25      137.78     14.77 o 
   5  -3  10        0.10       -2.94      7.03 o 
  -6  -2  10       79.13       54.14     12.14 o 
  -5  -2  10       26.31       20.04      9.14 o 
  -4  -2  10      141.41      159.52      9.91 o 
  -3  -2  10       23.96       21.59      5.11 o 
  -2  -2  10       32.79       30.57      5.15 o 
  -1  -2  10      182.01      193.97      9.26 o 
   0  -2  10       66.01       73.78      6.42 o 
   1  -2  10        3.39        3.25      4.65 o 
   2  -2  10      235.71      229.88     14.98 o 
   3  -2  10      573.25      570.34     27.12 o 
   4  -2  10       61.17       41.74      9.20 o 
   5  -2  10      106.45      119.95     14.36 o 
   6  -2  10      139.01      160.35     17.25 o 
  -7  -1  10      147.27      138.09     17.20 o 
  -6  -1  10       78.97       81.93     14.10 o 
  -5  -1  10      736.47      764.34     38.02 o 
  -4  -1  10      595.77      611.87     31.77 o 
  -3  -1  10       23.06       13.37      8.19 o 
  -2  -1  10      184.25      170.81      8.84 o 
  -1  -1  10       87.71       93.13      6.83 o 
   0  -1  10       16.52       24.85      7.44 o 
   1  -1  10       11.35       11.89      6.56 o 
   2  -1  10       25.19       38.90      7.85 o 
   3  -1  10       65.54       84.00     10.85 o 
   4  -1  10        0.05       -4.75      5.84 o 
   5  -1  10      218.40      215.99     17.30 o 
   6  -1  10      218.06      204.41     18.39 o 
  -7   0  10        2.26       -4.13      7.96 o 
  -6   0  10      100.37       88.49     14.05 o 
  -5   0  10     1079.42     1125.75     50.52 o 
  -4   0  10      186.71      211.80     17.87 o 
  -3   0  10        0.23       -5.68      6.09 o 
  -2   0  10      102.08      112.15     11.52 o 
  -1   0  10      419.36      442.93     33.55 o 
   0   0  10        5.85        1.37      3.33 o 
   1   0  10      170.35      156.43      8.43 o 
   2   0  10        8.96       24.22      6.92 o 
   3   0  10       14.30       10.64      5.94 o 
   4   0  10      121.02      121.19     13.38 o 
   5   0  10      139.12      130.64     14.98 o 
   6   0  10      105.55      113.70     16.79 o 
  -7   1  10       14.92        4.24      9.76 o 
  -6   1  10        2.91        3.67      7.96 o 
  -5   1  10      113.02      133.28     15.55 o 
  -4   1  10      243.68      224.77     18.34 o 
  -3   1  10      608.91      586.76     30.37 o 
  -2   1  10       45.83       48.92      9.20 o 
  -1   1  10        9.95        5.32      5.32 o 
   0   1  10        5.47        5.89      3.41 o 
   1   1  10      444.69      441.03     26.34 o 
   2   1  10      152.60      146.86     14.13 o 
   3   1  10        2.72        1.47      3.57 o 
   4   1  10       23.08       17.20      8.32 o 
   5   1  10      139.18      148.78     16.22 o 
  -7   2  10       18.09       16.43     10.75 o 
  -6   2  10       47.27       65.09     13.58 o 
  -5   2  10        3.83        3.31      7.03 o 
  -4   2  10       18.76       20.77      8.37 o 
  -3   2  10     1318.09     1408.23     58.57 o 
  -2   2  10        8.39       10.49      7.39 o 
  -1   2  10        5.56        7.65      6.56 o 
   0   2  10      269.42      241.81     16.63 o 
   1   2  10      186.21      191.60      9.62 o 
   2   2  10       60.24       51.12      6.20 o 
   3   2  10       26.14       27.75      7.18 o 
   4   2  10       13.89       27.37      6.56 o 
   5   2  10       37.45       50.78     12.14 o 
  -6   3  10      121.51      131.37     17.30 o 
  -5   3  10        1.40       -8.88      7.39 o 
  -4   3  10        7.34        3.36      7.23 o 
  -3   3  10       48.91       57.96     11.67 o 
  -2   3  10      128.62      129.56     13.38 o 
  -1   3  10        9.25        1.70      6.20 o 
   0   3  10        2.19        1.19      6.20 o 
   1   3  10      153.26      149.81     13.48 o 
   2   3  10       19.58        9.46      4.54 o 
   3   3  10      471.53      442.48     17.16 o 
   4   3  10       59.38       67.88      8.43 o 
   5   3  10       12.45       17.20      7.08 o 
  -6   4  10       61.09       58.43     13.79 o 
  -5   4  10       18.11       14.62      9.14 o 
  -4   4  10      332.67      362.85     24.44 o 
  -3   4  10        1.64       -3.05      6.25 o 
  -2   4  10        8.43       -6.77      6.77 o 
  -1   4  10       98.73       98.36     13.12 o 
   0   4  10        6.26        5.06      6.51 o 
   1   4  10       40.80       33.11      8.63 o 
   2   4  10       38.89       25.21      8.78 o 
   3   4  10      235.65      211.01     11.95 o 
   4   4  10      121.38      113.73     10.65 o 
   5   4  10       86.51       94.94     19.17 o 
  -6   5  10        6.91       -2.48      8.37 o 
  -5   5  10      173.30      171.51     18.03 o 
  -4   5  10      250.27      283.30     21.80 o 
  -3   5  10      120.47      107.66     15.08 o 
  -2   5  10      125.01      130.95     15.55 o 
  -1   5  10      241.66      203.17     17.82 o 
   0   5  10      326.46      328.60     22.16 o 
   1   5  10        0.38        5.63      6.77 o 
   2   5  10       58.30       72.84     12.71 o 
   3   5  10      113.55       98.62     14.77 o 
   4   5  10        3.37       -6.21      5.84 o 
  -5   6  10      213.70      232.23     15.01 o 
  -4   6  10      152.63      172.63     14.05 o 
  -3   6  10       26.80       34.61     11.36 o 
  -2   6  10      190.38      202.09     18.39 o 
  -1   6  10      142.58      168.30     16.94 o 
   0   6  10       26.74       26.66      9.66 o 
   1   6  10       46.68       48.71     11.21 o 
   2   6  10      100.66       95.42     14.05 o 
   3   6  10       52.55       42.98     11.52 o 
   4   6  10       20.89       33.27     11.36 o 
  -5   7  10      175.20      178.25     17.85 o 
  -4   7  10       41.26       29.79     12.37 o 
  -3   7  10       85.83       94.28     15.24 o 
  -2   7  10      401.96      409.76     28.00 o 
  -1   7  10       51.78       44.07     11.98 o 
   0   7  10       14.64       -2.17      8.52 o 
   1   7  10       37.43       52.79     12.76 o 
   2   7  10       53.38       50.32     12.71 o 
   3   7  10        0.54        1.34      8.68 o 
  -3   8  10      211.05      194.60     22.06 o 
  -2   8  10      200.45      218.67     21.65 o 
  -1   8  10        5.14       -2.32      9.14 o 
   0   8  10       65.12       39.21     12.14 o 
   1   8  10       38.49       53.52     13.48 o 
   2   8  10        7.68       -2.43      9.71 o 
  -2  -8  11        6.05        8.94     10.64 o 
  -1  -8  11       32.85       41.28     11.16 o 
   0  -8  11      348.06      370.34     22.53 o 
   1  -8  11        9.96       -1.60      8.11 o 
  -3  -7  11       70.51       61.99     13.43 o 
  -2  -7  11       71.08       80.23     13.27 o 
  -1  -7  11       11.21        5.06      8.89 o 
   0  -7  11      127.50      157.30     15.50 o 
   1  -7  11        0.41       -4.91      6.92 o 
   2  -7  11      115.52      133.39     14.41 o 
   3  -7  11      105.39      112.82     13.69 o 
  -4  -6  11       63.89       63.65     13.74 o 
  -3  -6  11        7.46       -7.02      7.54 o 
  -2  -6  11       80.41       82.65     12.50 o 
  -1  -6  11      228.81      230.19     16.48 o 
   0  -6  11       16.00       -2.84      6.51 o 
   1  -6  11        6.72       15.65      7.54 o 
   2  -6  11      267.21      288.00     18.70 o 
   3  -6  11       56.63       68.86     11.31 o 
  -5  -5  11       30.33       30.96      8.31 o 
  -4  -5  11        7.21        1.18      5.96 o 
  -3  -5  11       16.37        5.48      8.83 o 
  -2  -5  11      112.17      162.62     14.31 o 
  -1  -5  11       58.23       69.84     10.33 o 
   0  -5  11       10.37        8.21      6.82 o 
   1  -5  11      257.57      268.78     17.61 o 
   2  -5  11      241.36      216.81     15.81 o 
   3  -5  11        0.91       -4.70      6.10 o 
   4  -5  11       39.72       27.12      9.87 o 
  -5  -4  11       21.82       27.95      9.87 o 
  -4  -4  11        0.07       -6.64      4.85 o 
  -3  -4  11       85.39       94.76      8.97 o 
  -2  -4  11       66.98       91.02     11.62 o 
  -1  -4  11        1.40        5.53      5.79 o 
   0  -4  11      168.73      157.51     12.91 o 
   1  -4  11      487.63      463.02     23.35 o 
   2  -4  11      143.54      145.42     12.76 o 
   3  -4  11       46.54       56.31     10.59 o 
   4  -4  11      202.78      209.74     16.68 o 
  -6  -3  11       77.92       88.64     15.03 o 
  -5  -3  11        7.27        0.31      8.78 o 
  -4  -3  11        6.39       -1.55      6.77 o 
  -3  -3  11       96.53      120.07      9.50 o 
  -2  -3  11       43.17       45.79      6.47 o 
  -1  -3  11        5.51       -0.83      5.37 o 
   0  -3  11       11.51       14.31      6.61 o 
   1  -3  11      205.86      201.26     14.00 o 
   2  -3  11       33.61       22.37      8.01 o 
   3  -3  11      308.07      268.68     17.66 o 
   4  -3  11      283.36      277.56     19.43 o 
   5  -3  11        0.48      -10.69      7.13 o 
  -6  -2  11       69.35       94.43     14.72 o 
  -5  -2  11        5.13        3.77      8.63 o 
  -4  -2  11       20.11       21.34      9.30 o 
  -3  -2  11      175.10      204.36     16.89 o 
  -2  -2  11       16.74       13.77      4.98 o 
  -1  -2  11       40.39       41.96      5.73 o 
   0  -2  11       21.36       20.61      6.35 o 
   1  -2  11        2.78        1.24      5.37 o 
   2  -2  11       75.90       95.26     11.31 o 
   3  -2  11      189.73      185.25     14.51 o 
   4  -2  11      275.80      244.03     18.34 o 
   5  -2  11       38.72       45.87     10.85 o 
  -6  -1  11       40.54       36.63     11.98 o 
  -5  -1  11       72.86       85.39     13.58 o 
  -4  -1  11        2.19       -3.51      6.61 o 
  -3  -1  11       10.07        7.65      6.82 o 
  -2  -1  11        6.33        3.05      6.35 o 
  -1  -1  11      256.93      263.26     20.92 o 
   0  -1  11      163.38      162.15     11.19 o 
   1  -1  11       47.00       30.89      6.82 o 
   2  -1  11       86.32       80.12     10.54 o 
   3  -1  11      308.58      302.31     18.91 o 
   4  -1  11        9.11        7.13      7.28 o 
   5  -1  11       19.74        6.15      8.89 o 
  -6   0  11        8.58        6.25     10.38 o 
  -5   0  11      475.17      502.17     30.07 o 
  -4   0  11       14.24       27.79      9.56 o 
  -3   0  11       13.89       10.13      6.82 o 
  -2   0  11      105.18      123.41     12.71 o 
  -1   0  11      190.37      204.26     15.44 o 
   0   0  11      148.74      129.20      8.23 o 
   1   0  11        2.59        4.27      6.30 o 
   2   0  11       31.51       51.04      8.94 o 
   3   0  11      193.78      180.19     14.05 o 
   4   0  11        0.20        6.41      6.92 o 
   5   0  11      107.37      111.74     14.46 o 
  -6   1  11       16.72        1.39      9.30 o 
  -5   1  11      113.74      139.38     17.25 o 
  -4   1  11      124.60      123.62     15.29 o 
  -3   1  11       53.49       51.66     10.18 o 
  -2   1  11       46.46       63.28     10.49 o 
  -1   1  11      130.69      127.70     12.71 o 
   0   1  11        0.05        3.56      6.46 o 
   1   1  11      421.63      406.03     36.21 o 
   2   1  11      128.31      138.55      8.73 o 
   3   1  11       37.02       45.20      9.61 o 
   4   1  11       27.55       26.55      9.25 o 
   5   1  11      126.17      122.53     15.65 o 
  -6   2  11       60.06       63.80     13.79 o 
  -5   2  11        2.45        6.35      7.34 o 
  -4   2  11       99.19       93.45     13.38 o 
  -3   2  11      104.27      100.01     13.48 o 
  -2   2  11        9.81        4.03      6.46 o 
  -1   2  11       44.97       43.65      9.35 o 
   0   2  11       38.22       48.40      9.87 o 
   1   2  11      410.26      390.90     23.04 o 
   2   2  11      237.48      215.95     11.23 o 
   3   2  11       63.93       51.84      7.01 o 
   4   2  11       71.09       76.40     12.76 o 
  -6   3  11      112.25      127.90     17.51 o 
  -5   3  11       65.89       76.20     14.20 o 
  -4   3  11        6.50        7.13      8.01 o 
  -3   3  11      298.84      306.85     22.27 o 
  -2   3  11      402.86      436.52     26.24 o 
  -1   3  11       24.46       18.80      8.99 o 
   0   3  11       98.82      140.56     14.82 o 
   1   3  11      147.35      129.35     14.36 o 
   2   3  11       25.04       17.62      8.11 o 
   3   3  11      258.81      255.16     13.25 o 
   4   3  11      139.51      159.72     11.32 o 
  -5   4  11        0.59       -1.86      8.73 o 
  -4   4  11       32.72       26.45     10.90 o 
  -3   4  11      143.29      154.87     17.51 o 
  -2   4  11      140.95      129.20     16.22 o 
  -1   4  11       63.59       75.42     12.91 o 
   0   4  11      167.60      203.43     17.35 o 
   1   4  11      100.75      101.92     14.15 o 
   2   4  11       55.23       54.19     11.31 o 
   3   4  11      139.56      155.34     16.17 o 
   4   4  11      124.17      122.43     15.70 o 
  -5   5  11       38.70       33.68     11.57 o 
  -4   5  11      168.04      207.52     19.58 o 
  -3   5  11       96.69      128.37     16.48 o 
  -2   5  11        0.38       -9.61      6.40 o 
  -1   5  11       57.39       64.11     12.96 o 
   0   5  11       62.83       47.58     11.21 o 
   1   5  11        0.37       -3.20      7.13 o 
   2   5  11       56.97       64.06     13.22 o 
   3   5  11      192.72      189.64     18.08 o 
  -4   6  11      177.69      201.78     20.15 o 
  -3   6  11       46.97       55.89     13.02 o 
  -2   6  11        9.11       15.65      9.61 o 
  -1   6  11       29.48       33.78     11.88 o 
   0   6  11        0.69      -10.59      7.64 o 
   1   6  11        0.30       -0.21      7.85 o 
   2   6  11       92.43       75.68     14.57 o 
  -3   7  11       36.54       44.43     14.05 o 
  -2   7  11      277.02      305.66     24.44 o 
  -1   7  11      157.47      140.67     19.17 o 
   0   7  11        0.16       -8.26      9.14 o 
   1   7  11       34.50       35.95     11.42 o 
  -1  -7  12      124.65      106.78     14.15 o 
   0  -7  12      149.35      150.69     15.39 o 
   1  -7  12        7.48        9.14      7.80 o 
  -3  -6  12        7.88        4.34      9.40 o 
  -2  -6  12       29.05       16.63      9.45 o 
  -1  -6  12      320.55      318.68     20.30 o 
   0  -6  12      119.98      124.24     14.10 o 
   1  -6  12       15.92       14.93      8.89 o 
   2  -6  12       95.61      113.13     14.20 o 
  -4  -5  12       17.25       18.39     10.49 o 
  -3  -5  12       12.44       18.08      9.87 o 
  -2  -5  12       20.35        9.66      8.68 o 
  -1  -5  12      216.97      253.13     17.61 o 
   0  -5  12       37.75       25.98      8.27 o 
   1  -5  12      122.70      131.78     14.00 o 
   2  -5  12      232.19      226.52     16.84 o 
   3  -5  12       11.61       -2.84      6.97 o 
  -4  -4  12       18.86        8.83      8.47 o 
  -3  -4  12        0.51       -2.79      7.03 o 
  -2  -4  12        3.16       -3.20      6.41 o 
  -1  -4  12       24.10       15.55      7.70 o 
   0  -4  12       13.28       12.55      7.13 o 
   1  -4  12      160.96      168.77     14.41 o 
   2  -4  12      271.33      251.84     17.82 o 
   3  -4  12        6.20       -4.18      6.82 o 
  -5  -3  12       10.93       -5.78      8.63 o 
  -4  -3  12        3.81       -2.22      8.37 o 
  -3  -3  12       57.32       69.48     12.40 o 
  -2  -3  12      134.94      170.27     13.74 o 
  -1  -3  12       54.04       42.46      9.14 o 
   0  -3  12       89.89       88.08     10.85 o 
   1  -3  12      243.45      249.88     16.84 o 
   2  -3  12       74.36       92.67     11.52 o 
   3  -3  12        3.56        6.61      8.11 o 
   4  -3  12      253.20      289.76     19.99 o 
  -5  -2  12        3.11       -5.22      8.21 o 
  -4  -2  12       37.22       46.34     11.11 o 
  -3  -2  12      173.88      200.85     17.51 o 
  -2  -2  12      110.68      109.98     13.69 o 
  -1  -2  12       33.57       29.55      7.80 o 
   0  -2  12       26.17       48.87      8.58 o 
   1  -2  12      331.27      332.68     18.96 o 
   2  -2  12        8.86       -0.72      6.41 o 
   3  -2  12       60.76       60.24     10.69 o 
   4  -2  12      223.72      211.23     17.77 o 
  -5  -1  12       23.77       15.76     10.44 o 
  -4  -1  12       42.83       64.26     12.14 o 
  -3  -1  12      116.36      105.49     14.41 o 
  -2  -1  12       22.32       21.49      8.73 o 
  -1  -1  12      322.80      314.50     20.51 o 
   0  -1  12       93.20      113.80     11.62 o 
   1  -1  12       38.84       38.95      8.47 o 
   2  -1  12        1.89       -1.45      5.63 o 
   3  -1  12      200.75      191.65     15.81 o 
   4  -1  12       75.77       97.22     13.48 o 
  -5   0  12       12.35       18.86     10.13 o 
  -4   0  12        4.88        2.38      8.37 o 
  -3   0  12       70.18       85.60     13.48 o 
  -2   0  12       24.50       19.84      7.96 o 
  -1   0  12      473.69      487.35     27.12 o 
   0   0  12      235.62      211.29     16.68 o 
   1   0  12       37.08       30.58      7.90 o 
   2   0  12       98.04      101.61     12.29 o 
   3   0  12      163.74      139.74     14.77 o 
   4   0  12       17.45        5.84      6.97 o 
  -5   1  12      151.56      139.22     17.72 o 
  -4   1  12      124.77      155.39     17.56 o 
  -3   1  12        0.44       -6.09      6.35 o 
  -2   1  12       96.63      101.77     14.00 o 
  -1   1  12      251.84      278.39     19.37 o 
   0   1  12       56.07       47.53     10.44 o 
   1   1  12      290.74      301.27     20.36 o 
   2   1  12      106.25      115.35     12.91 o 
   3   1  12       69.76       51.76     10.59 o 
   4   1  12        5.57       10.33      9.61 o 
  -5   2  12       27.79       42.67     11.83 o 
  -4   2  12      135.20      120.26     16.22 o 
  -3   2  12        3.58        1.03      7.44 o 
  -2   2  12      145.16      165.31     16.27 o 
  -1   2  12      217.44      218.16     17.56 o 
   0   2  12       41.73       43.19     10.18 o 
   1   2  12      199.46      218.21     18.18 o 
   2   2  12      198.99      197.18     17.20 o 
   3   2  12        8.95       -3.05      7.23 o 
  -5   3  12       43.74       66.59     13.22 o 
  -4   3  12        0.09       -7.18      7.08 o 
  -3   3  12        0.96       14.93      8.68 o 
  -2   3  12       48.69       56.46     11.36 o 
  -1   3  12       49.05       38.49      9.97 o 
   0   3  12       85.42      108.85     14.77 o 
   1   3  12      268.74      281.07     21.29 o 
   2   3  12       35.52       51.09     11.26 o 
   3   3  12        7.58        0.36      8.47 o 
  -4   4  12        1.87       -3.20      8.47 o 
  -3   4  12        2.40       -3.93      7.70 o 
  -2   4  12        1.43       -0.77      8.42 o 
  -1   4  12       11.34       15.81      8.94 o 
   0   4  12       94.37       96.66     14.36 o 
   1   4  12      222.94      219.86     18.86 o 
   2   4  12        3.16        8.68      8.47 o 
  -4   5  12      191.22      173.73     20.36 o 
  -3   5  12       57.01       49.18     13.22 o 
  -2   5  12        0.75       -5.48      7.39 o 
  -1   5  12        3.58       -2.53      8.06 o 
   0   5  12       30.18       23.30     10.38 o 
   1   5  12      113.12      130.18     17.51 o 
   2   5  12       35.16       45.15     12.86 o 
  -2   6  12        0.45       -2.12      9.45 o 
  -1   6  12       56.64       41.79     12.04 o 
   0   6  12       19.28       25.88     11.98 o 
  -2  -5  13        9.50       10.90      9.35 o 
  -1  -5  13      129.78      129.87     15.19 o 
   0  -5  13      132.06      140.51     13.53 o 
   1  -5  13        1.36        0.88      8.06 o 
  -2  -4  13        6.86       -2.89      7.75 o 
  -1  -4  13      194.40      206.06     15.65 o 
   0  -4  13       46.16       36.94      9.71 o 
   1  -4  13       14.27        6.46      8.32 o 
   2  -4  13      285.50      290.94     19.84 o 
  -1  -3  13       50.46       61.68     10.38 o 
   0  -3  13        1.72       -4.18      6.51 o 
   1  -3  13      152.51      152.55     14.31 o 
   2  -3  13       78.30       52.84     10.80 o 
  -4  -2  13        0.00        1.19      9.09 o 
  -3  -2  13      298.13      326.28     22.73 o 
  -2  -2  13      155.61      152.19     15.70 o 
   0  -2  13       53.92       38.90      8.78 o 
   1  -2  13      149.59      135.50     13.33 o 
   2  -2  13       32.36       15.65      7.85 o 
  -4  -1  13       46.81       47.84     12.60 o 
  -3  -1  13      165.69      172.65     16.74 o 
  -2  -1  13       84.42       82.86     13.02 o 
  -1  -1  13       98.04       99.50     13.43 o 
   1  -1  13      122.43      113.34     12.91 o 
   2  -1  13        2.80        0.93      6.51 o 
  -4   0  13       46.93       60.91     12.86 o 
  -3   0  13      196.46      204.98     18.54 o 
  -2   0  13        0.09       -8.78      6.82 o 
  -1   0  13      142.96      147.64     15.55 o 
   0   0  13      188.89      192.84     16.79 o 
   2   0  13        9.92       13.64      7.44 o 
  -4   1  13       22.21       21.90     10.07 o 
  -3   1  13       58.26       68.86     12.65 o 
  -2   1  13       15.07       20.15      9.35 o 
  -1   1  13      174.51      181.99     16.53 o 
   0   1  13      170.53      185.09     16.74 o 
   1   1  13        2.55       -4.80      7.03 o 
  -4   2  13        2.68        3.51      9.56 o 
  -3   2  13        4.83        8.47      9.30 o 
  -2   2  13       35.27       42.88     11.52 o 
  -1   2  13      268.03      283.97     21.60 o 
   0   2  13       46.50       49.59     11.73 o 
   1   2  13       34.10       37.35     10.13 o 
   2   2  13      173.70      195.22     18.23 o 
  -3   3  13        9.02       -0.41      8.83 o 
  -2   3  13       29.58       19.94      9.61 o 
  -1   3  13      138.30      123.10     15.75 o 
   0   3  13        0.14       -5.53      8.32 o 
   1   3  13      202.68      208.19     19.12 o 
  -2   4  13       15.33       21.23     11.00 o 
  -1   4  13       25.91       20.87     10.49 o 
   0   4  13       80.48      104.97     15.75 o 
  -1   0  14        2.94       -6.04      8.42 o 
  -1   1  14      111.72      114.99     16.06 o 
                                                 
